# Supplementary material for: Topological data analysis expands the genotype to phenotype map for 3D maize root system architecture
Source: Front Plant Sci. 2024 Jan 15;14:1260005. doi: 10.3389/fpls.2023.1260005 (PMC10822944; doi:10.3389/fpls.2023.1260005)
Supplement: Supplementary Figure 1 — Illustrations of persistent homology traits. (A) An example of persistence barcode. (B) The persistence diagram that is equivalent to the barcode in (A). One example of corresponding bar-to-point is highlighted in pink color. (C) Gaussian density estimator of the points on the diagram in (B). Red indicates high density. Blue means low density. [file DataSheet_1.zip]

Archive with 9 entries (9 files):
- Supplementary Figure 1.PDF
- Supplementary Figure 2.PDF
- Supplementary Figure 3.PDF
- Supplementary Figure 4.PDF
- Supplementary Figure 5.PDF
- Supplementary Figure 6.PDF
- Supplementary Figure 7.PDF
- Supplementary Figure 8.PDF
- Supplementary Tables 1-5.xlsx
