# Supplementary material for: Topological data analysis expands the genotype to phenotype map for 3D maize root system architecture
Source: Front Plant Sci. 2024 Jan 15;14:1260005. doi: 10.3389/fpls.2023.1260005 (PMC10822944; doi:10.3389/fpls.2023.1260005)
Supplement: Supplementary Figure 1 — Illustrations of persistent homology traits. (A) An example of persistence barcode. (B) The persistence diagram that is equivalent to the barcode in (A). One example of corresponding bar-to-point is highlighted in pink color. (C) Gaussian density estimator of the points on the diagram in (B). Red indicates high density. Blue means low density. [file DataSheet_1.zip › Supplementary Tables 1-5.xlsx]

## Sheet: TableS1
Supplementary Table 1. List of phenotypic traits. Bolded traits are the remained traits after VIF.
Volume3D
ConvexHullVolume3D
Solidity3D
MedianNumberRoots3D
MaximumNumberRoots3D
Bushiness3D
Depth3D
MaximumNetworkWidth3D
TotalRootLength3D
SpecificRootLength3D
LengthDistribution3D
WidthDepthRatio3D
NumberRootTips3D
AverageRootRadius3D
seedWeight
wetShoot
wetRoot
dryShoot
dryRoot
PDD_PC1
PDD_PC2
PDD_PC3
PDD_PC4
PDD_PC5
PDD_PC6
PDD_PC7
PDD_PC8
GH_PC1
GH_PC2
GH_PC3
GH_PC4
GH_PC5
GH_PC6
GH_PC7
GH_PC8
GH_PC9
GH_PC10
GH_PC11
GH_PC12
GH_PC13
GH_PC14
GH_PC15
GH_PC16
GH_PC17
GH_PC18
GH_PC19
GH_PC20
GH_PC21
GH_PC22
GH_PC23
GH_PC24
GH_PC25
GH_PC26
GH_PC27
GH_PC28
GH_PC29
GH_PC30
GH_PC31
GH_PC32
GH_PC33
GH_PC34
GH_PC35
GH_PC36
GH_PC37
GH_PC38
GH_PC39
GH_PC40
G_PC1
G_PC2
G_PC3
G_PC4
G_PC5
G_PC6
G_PC7
G_PC8
G_PC9
G_PC10
G_PC11
G_PC12
G_PC13
G_PC14
G_PC15
G_PC16
G_PC17
G_PC18
G_PC19
G_PC20
G_PC21
G_PC22
G_PC23
G_PC24
G_PC25
G_PC26
G_PC27
G_PC28
G_PC29
G_PC30
G_PC31
G_PC32
G_PC33
G_PC34
G_PC35
G_PC36
TotalRootNumber
TotalRootVolume
TotalRootLength
TotalRootDepth
MeanRootVolume
MeanRootLength
MeanRootDepth
MeanRootTortuosity
MeanRootRadius
MeanRootSoilAngle
MeanRootBranchingAngle
MedianRootVolume
MedianRootLength
MedianRootDepth
MedianRootTortuosity
MedianRootRadius
MedianRootSoilAngle
MedianRootBranchingAngle
TotalLateralRootNumber
TotalLateralRootVolume
TotalLateralRootLength
TotalLateralRootDepth
MeanLateralRootVolume
MeanLateralRootLength
MeanLateralRootDepth
MeanLateralRootTortuosity
MeanLateralRootRadius
MeanLateralRootSoilAngle
MeanLateralRootBranchingAngle
MedianLateralRootVolume
MedianLateralRootLength
MedianLateralRootDepth
MedianLateralRootTortuosity
MedianLateralRootRadius
MedianLateralRootSoilAngle
MedianLateralRootBranchingAngle
TotalFirstOrderLateralRootNumber
TotalFirstOrderLateralRootVolume
TotalFirstOrderLateralRootLength
TotalFirstOrderLateralRootDepth
MeanFirstOrderLateralRootVolume
MeanFirstOrderLateralRootLength
MeanFirstOrderLateralRootDepth
MeanFirstOrderLateralRootTortuosity
MeanFirstOrderLateralRootRadius
MeanFirstOrderLateralRootSoilAngle
MeanFirstOrderLateralRootBranchingAngle
MedianFirstOrderLateralRootVolume
MedianFirstOrderLateralRootLength
MedianFirstOrderLateralRootDepth
MedianFirstOrderLateralRootTortuosity
MedianFirstOrderLateralRootRadius
MedianFirstOrderLateralRootSoilAngle
MedianFirstOrderLateralRootBranchingAngle
DensityFirstOrderLateralRoot_TL
DensityFirstOrderLateralRoot_BRTL
MeanInterbranchDistance
MedianInterbranchDistance
PrimaryRootVolume
PrimaryRootLength
PrimaryRootDepth
PrimaryRootTortuosity
PrimaryRootRadius
PrimaryRootSoilAngle

## Sheet: TableS2
SupplementaryTable2. The list of TAS for an optimal model
SNP	Chr	Pos	pval	Trait
SNP22531	3	154074481	3.92e-06	DensityFirstOrderLateralRoot_BRTL
SNP26335	3	226544931	4.73e-06	dryRoot
SNP39370	5	195483078	2.69e-07	dryRoot
SNP57139	8	148676831	9.09e-06	G_PC32
SNP49273	7	105364670	3.46e-06	G_PC35
SNP43024	6	67289608	1.8e-06	G_PC36
SNP23617	3	178008401	2.85e-06	GH_PC10
SNP38406	5	178323677	6.49e-06	GH_PC15
SNP24071	3	185269810	7.92e-06	GH_PC19
SNP16739	2	206050961	1.8e-09	GH_PC20
SNP19724	3	14410132	9.26e-11	GH_PC20
SNP27870	4	33697716	1.28e-14	GH_PC20
SNP46335	6	157820076	2.26e-08	GH_PC20
SNP49049	7	94645604	1.11e-12	GH_PC20
SNP544	1	6921990	9.55e-10	GH_PC20
SNP59346	8	173029637	2.82e-06	GH_PC20
SNP60117	9	14906566	5.74e-12	GH_PC20
SNP60321	9	20747940	2.29e-06	GH_PC20
SNP7333	1	231186162	7.58e-08	GH_PC20
SNP48913	7	83143990	9.64e-06	GH_PC23
SNP10706	2	4344157	5.52e-22	GH_PC24
SNP16843	2	207829386	2.95e-06	GH_PC24
SNP20681	3	40602904	9.19e-14	GH_PC24
SNP22041	3	136908708	6.87e-07	GH_PC24
SNP22403	3	149234794	1.32e-17	GH_PC24
SNP22723	3	158348857	1.84e-07	GH_PC24
SNP24472	3	191993052	9.74e-19	GH_PC24
SNP30609	4	181876138	1.21e-11	GH_PC24
SNP32885	4	237767579	6.87e-06	GH_PC24
SNP41996	6	4307645	1.25e-19	GH_PC24
SNP44353	6	113595376	1.06e-07	GH_PC24
SNP4772	1	148839138	4.39e-07	GH_PC24
SNP52086	7	162668081	2.22e-06	GH_PC24
SNP52340	7	165741506	4.87e-16	GH_PC24
SNP52563	7	167501575	3.86e-14	GH_PC24
SNP59446	8	174494960	5.05e-18	GH_PC24
SNP7931	1	251137644	3.44e-20	GH_PC24
SNP11953	2	18072927	2.74e-07	GH_PC28
SNP15239	2	180157851	1.02e-08	GH_PC28
SNP17815	2	222219958	2.55e-07	GH_PC28
SNP30576	4	181258115	6.6e-12	GH_PC28
SNP34878	5	19779727	9.23e-08	GH_PC28
SNP35020	5	22738807	6.39e-09	GH_PC28
SNP38451	5	178828178	3.22e-14	GH_PC28
SNP50278	7	132590204	1.42e-07	GH_PC28
SNP53574	8	7431388	2.22e-09	GH_PC28
SNP59943	9	11749657	1.54e-13	GH_PC28
SNP34630	5	15448482	2.88e-06	GH_PC29
SNP15539	2	186629444	8.14e-10	GH_PC31
SNP22770	3	159801118	1.02e-09	GH_PC31
SNP30230	4	174719452	8.16e-07	GH_PC31
SNP38380	5	178086928	3.13e-06	GH_PC31
SNP54018	8	15988413	3.37e-06	GH_PC31
SNP69110	10	146120389	4.18e-06	GH_PC31
SNP12240	2	23738031	4.39e-06	GH_PC34
SNP40302	5	205534548	8.15e-06	GH_PC35
SNP41157	5	212647447	2.29e-07	GH_PC35
SNP46932	6	163349566	3.65e-08	GH_PC35
SNP34979	5	21874975	3.3e-06	GH_PC37
SNP44223	6	111019322	8.74e-07	GH_PC37
SNP15538	2	186629220	2.48e-07	GH_PC39
SNP29940	4	170791486	2.45e-07	GH_PC5
SNP56978	8	145698956	1.6e-06	GH_PC7
SNP40188	5	204753883	2.96e-06	MeanFirstOrderLateralRootTortuosity
SNP53732	8	10989813	3.23e-08	MeanFirstOrderLateralRootTortuosity
SNP1668	1	24297757	7.29e-07	MeanFirstOrderLateralRootVolume
SNP53732	8	10989813	6.17e-07	MeanLateralRootTortuosity
SNP14601	2	152357829	9.13e-07	MeanLateralRootVolume
SNP1989	1	29935725	4.44e-10	MeanLateralRootVolume
SNP43976	6	105125815	1.43e-06	MeanLateralRootVolume
SNP29987	4	171561760	1.72e-08	MedianFirstOrderLateralRootSoilAngle
SNP39488	5	197707105	3.5e-07	MedianFirstOrderLateralRootSoilAngle
SNP35398	5	36547832	2.79e-06	MedianFirstOrderLateralRootTortuosity
SNP46433	6	158480130	1.36e-08	MedianFirstOrderLateralRootTortuosity
SNP52727	7	168994427	5.61e-07	MedianLateralRootLength
SNP29980	4	171542256	7.19e-13	MedianLateralRootSoilAngle
SNP39486	5	197707095	3.23e-07	MedianLateralRootSoilAngle
SNP38064	5	172475626	9.1e-06	MedianRootTortuosity
SNP19401	3	10449644	9.82e-08	NumberRootTips3D
SNP39554	5	198208528	1.34e-06	NumberRootTips3D
SNP59000	8	170162108	8.58e-06	PDD_PC2
SNP24185	3	187025058	8.54e-06	PDD_PC5
SNP50349	7	133372416	4.92e-06	PDD_PC6
SNP58560	8	165995474	3.22e-06	PDD_PC6
SNP25410	3	211754512	1.1e-07	PrimaryRootLength
SNP29780	4	166913910	4.41e-10	PrimaryRootLength
SNP41513	5	214412477	8.58e-07	PrimaryRootLength
SNP42680	6	44824165	3.74e-06	PrimaryRootLength
SNP6282	1	202160385	2e-09	PrimaryRootLength
SNP29874	4	168739379	4.93e-06	rPC1
SNP67457	10	121751057	6.35e-07	rPC1
SNP19092	3	5850477	3.21e-07	rPC11
SNP28879	4	136957721	3.39e-08	rPC11
SNP35721	5	56361146	3.88e-06	rPC11
SNP42323	6	26907798	6.22e-10	rPC11
SNP38443	5	178800172	2.95e-06	rPC13
SNP33023	4	239093380	6.15e-06	rPC19
SNP17346	2	213992364	7.15e-06	rPC2
SNP14992	2	174681744	8.1e-12	rPC20
SNP15751	2	189544048	7.78e-06	rPC20
SNP21891	3	133178859	4.11e-11	rPC20
SNP25413	3	211757652	2.48e-06	rPC20
SNP26364	3	226873274	2.56e-20	rPC20
SNP30020	4	171731453	3.93e-13	rPC20
SNP30319	4	176502289	1.28e-06	rPC20
SNP35152	5	26362434	1.2e-13	rPC20
SNP48837	7	71063734	8.79e-13	rPC20
SNP52568	7	167505182	2.54e-10	rPC20
SNP7377	1	232843349	2.8e-06	rPC20
SNP14750	2	164893404	9.91e-07	rPC21
SNP32581	4	234825869	4.76e-06	rPC21
SNP37923	5	170164871	7.32e-06	rPC21
SNP11926	2	17867541	1.31e-06	rPC22
SNP18938	3	3716431	7.17e-14	rPC22
SNP19273	3	8122585	3.08e-07	rPC22
SNP26823	4	2512830	1.24e-18	rPC22
SNP2841	1	45638835	9.3e-13	rPC22
SNP3232	1	54617057	9.34e-08	rPC22
SNP34273	5	10674403	4.05e-06	rPC22
SNP3973	1	82157468	1.57e-13	rPC22
SNP40821	5	210411803	8.27e-11	rPC22
SNP43632	6	96675265	4.98e-06	rPC22
SNP45539	6	147222120	6.04e-19	rPC22
SNP46345	6	158007492	3.05e-10	rPC22
SNP47569	7	2712327	3.99e-13	rPC22
SNP50888	7	143410052	2.06e-19	rPC22
SNP52864	7	170835103	3.06e-20	rPC22
SNP60839	9	32583903	2.33e-10	rPC22
SNP64949	10	4613077	1.37e-10	rPC22
SNP715	1	8657590	2.56e-25	rPC22
SNP8508	1	267147727	1.27e-26	rPC22
SNP10916	2	6719650	9.67e-06	rPC25
SNP60233	9	18765738	6.87e-06	rPC25
SNP51504	7	156716260	4.47e-06	rPC29
SNP29987	4	171561760	2.2e-06	rPC3
SNP44675	6	122728078	4.98e-06	rPC33
SNP18053	2	226376509	8.18e-06	rPC36
SNP24766	3	198391533	9.79e-06	rPC36
SNP36494	5	77508121	1.05e-07	rPC36
SNP63469	9	143338642	2.73e-06	rPC36
SNP66312	10	78147323	1.21e-06	rPC37
SNP1971	1	29514794	8.03e-06	rPC38
SNP30845	4	185571583	4.77e-06	rPC38
SNP65261	10	9540344	8.82e-06	rPC42
SNP10590	2	3667969	6.08e-06	rPC44
SNP28623	4	120988951	2.4e-08	rPC5
SNP37003	5	112382930	6.5e-09	rPC5
SNP40581	5	207660255	5.7e-07	rPC5
SNP27036	4	5245749	1.41e-06	rPC6
SNP3835	1	76015307	6.53e-07	rPC6
SNP43132	6	74999450	6.1e-06	rPC6
SNP22526	3	154071843	4.71e-10	Solidity3D
SNP231	1	3736136	6.21e-08	Solidity3D
SNP40066	5	203674957	2.41e-07	Solidity3D
SNP67220	10	115934576	5.74e-08	Solidity3D
SNP15115	2	177763153	1.03e-12	SpecificRootLength3D
SNP15292	2	182610290	5.43e-07	SpecificRootLength3D
SNP15911	2	193424398	3e-06	SpecificRootLength3D
SNP18005	2	225126279	7.21e-06	SpecificRootLength3D
SNP19690	3	13541552	1.42e-09	SpecificRootLength3D
SNP24759	3	198388296	3.69e-12	SpecificRootLength3D
SNP25908	3	219697161	1.89e-06	SpecificRootLength3D
SNP30985	4	187278323	1.78e-15	SpecificRootLength3D
SNP3131	1	52253716	4.27e-31	SpecificRootLength3D
SNP37797	5	166515127	3.64e-06	SpecificRootLength3D
SNP37949	5	170603651	9.98e-16	SpecificRootLength3D
SNP51830	7	160100654	1.01e-07	SpecificRootLength3D
SNP54892	8	40550551	1.07e-10	SpecificRootLength3D
SNP55821	8	110215824	1.51e-30	SpecificRootLength3D
SNP60996	9	44930734	9.04e-09	SpecificRootLength3D
SNP61467	9	86531103	1.35e-14	SpecificRootLength3D
SNP7982	1	253135163	3.41e-11	SpecificRootLength3D
SNP29940	4	170791486	6.02e-09	WidthDepthRatio3D

## Sheet: TableS3
SupplementaryTable3. The list of TAS for a maximum model
SNP	Chr	Pos	pval	Trait
SNP22531	3	154074481	5.41827e-09	DensityFirstOrderLateralRoot_BRTL
SNP30104	4	172835173	3.80961e-08	DensityFirstOrderLateralRoot_BRTL
SNP39619	5	199209620	1.77222e-06	DensityFirstOrderLateralRoot_BRTL
SNP67820	10	130626005	1.74299e-08	DensityFirstOrderLateralRoot_BRTL
SNP26335	3	226544931	4.73057e-06	dryRoot
SNP39370	5	195483078	2.68989e-07	dryRoot
SNP58948	8	169694651	2.9504e-06	dryShoot
SNP26724	4	1220443	5.21703e-06	G_PC31
SNP57139	8	148676831	9.08761e-06	G_PC32
SNP22399	3	148876805	4.76537e-07	G_PC33
SNP3247	1	55505430	6.45051e-07	G_PC33
SNP52482	7	166744547	5.9688e-06	G_PC34
SNP43024	6	67289608	7.58428e-09	G_PC36
SNP23617	3	178008401	6.29711e-07	GH_PC10
SNP47466	7	1317993	6.12759e-07	GH_PC12
SNP22451	3	151056181	1.63637e-07	GH_PC13
SNP6443	1	207528246	1.42099e-06	GH_PC13
SNP7466	1	234826561	8.16215e-06	GH_PC13
SNP3883	1	79444916	1.02703e-06	GH_PC14
SNP54791	8	36544298	9.22204e-06	GH_PC14
SNP1262	1	16948622	3.80608e-07	GH_PC15
SNP38406	5	178323677	1.02622e-07	GH_PC15
SNP13115	2	47422629	2.71691e-08	GH_PC16
SNP23886	3	182710259	5.91041e-06	GH_PC16
SNP36300	5	74407570	4.80566e-06	GH_PC16
SNP24071	3	185269810	7.91547e-06	GH_PC19
SNP16739	2	206050961	3.64581e-21	GH_PC20
SNP19724	3	14410132	6.16196e-15	GH_PC20
SNP24103	3	185971978	2.15221e-07	GH_PC20
SNP27870	4	33697716	1.44816e-25	GH_PC20
SNP33726	5	4945623	2.07888e-10	GH_PC20
SNP46335	6	157820076	8.12562e-12	GH_PC20
SNP49049	7	94645604	3.84583e-21	GH_PC20
SNP54090	8	16854402	8.88684e-08	GH_PC20
SNP544	1	6921990	5.7998e-17	GH_PC20
SNP59346	8	173029637	8.38854e-14	GH_PC20
SNP60117	9	14906566	2.03616e-17	GH_PC20
SNP60321	9	20747940	9.53804e-11	GH_PC20
SNP66619	10	90044656	2.24828e-06	GH_PC20
SNP7333	1	231186162	7.99643e-16	GH_PC20
SNP48913	7	83143990	9.64161e-06	GH_PC23
SNP10706	2	4344157	5.94541e-27	GH_PC24
SNP11223	2	10495356	2.01795e-06	GH_PC24
SNP16843	2	207829386	1.41747e-07	GH_PC24
SNP20681	3	40602904	1.9727e-12	GH_PC24
SNP22041	3	136908708	1.7935e-10	GH_PC24
SNP22403	3	149234794	6.36571e-24	GH_PC24
SNP22723	3	158348857	8.822e-10	GH_PC24
SNP24472	3	191993052	6.06583e-28	GH_PC24
SNP30609	4	181876138	6.47953e-18	GH_PC24
SNP32885	4	237767579	8.06426e-08	GH_PC24
SNP38434	5	178525239	2.3768e-06	GH_PC24
SNP41996	6	4307645	4.89421e-28	GH_PC24
SNP44353	6	113595376	2.79409e-07	GH_PC24
SNP4772	1	148839138	1.59577e-08	GH_PC24
SNP52086	7	162668081	1.91231e-08	GH_PC24
SNP52340	7	165741506	6.94419e-21	GH_PC24
SNP52563	7	167501575	1.64709e-16	GH_PC24
SNP59446	8	174494960	8.65242e-24	GH_PC24
SNP7931	1	251137644	5.74361e-26	GH_PC24
SNP11374	2	11829249	3.03573e-06	GH_PC28
SNP11953	2	18072927	1.37683e-18	GH_PC28
SNP13229	2	50811238	2.06543e-06	GH_PC28
SNP15239	2	180157851	2.14843e-16	GH_PC28
SNP15971	2	194114566	7.86615e-07	GH_PC28
SNP17815	2	222219958	1.37564e-20	GH_PC28
SNP30576	4	181258115	4.34926e-30	GH_PC28
SNP32216	4	228554454	2.28639e-11	GH_PC28
SNP34878	5	19779727	4.59423e-10	GH_PC28
SNP35020	5	22738807	1.22562e-15	GH_PC28
SNP38451	5	178828178	1.21728e-25	GH_PC28
SNP50146	7	130360326	1.63926e-11	GH_PC28
SNP50278	7	132590204	6.75619e-15	GH_PC28
SNP53574	8	7431388	2.82078e-18	GH_PC28
SNP59943	9	11749657	4.99191e-28	GH_PC28
SNP66447	10	84238122	2.36552e-16	GH_PC28
SNP68419	10	138607261	4.47952e-07	GH_PC28
SNP34630	5	15448482	4.12506e-08	GH_PC29
SNP11356	2	11754504	6.19651e-13	GH_PC3
SNP13416	2	57065733	5.02538e-07	GH_PC3
SNP15963	2	194113615	3.74064e-29	GH_PC3
SNP21580	3	123403842	1.89839e-10	GH_PC3
SNP23383	3	172458110	4.05143e-07	GH_PC3
SNP29680	4	163899772	3.47058e-22	GH_PC3
SNP29687	4	163962410	2.66002e-07	GH_PC3
SNP31832	4	211045850	9.10292e-17	GH_PC3
SNP35654	5	53004527	3.57238e-07	GH_PC3
SNP39157	5	191886423	1.74791e-06	GH_PC3
SNP42926	6	63563450	2.10746e-14	GH_PC3
SNP45906	6	150920120	2.37953e-33	GH_PC3
SNP5134	1	168415766	2.90399e-12	GH_PC3
SNP53051	7	173187769	5.77775e-13	GH_PC3
SNP53267	7	175637170	2.42886e-28	GH_PC3
SNP57158	8	149039865	8.10223e-06	GH_PC3
SNP59370	8	173389590	1.22676e-29	GH_PC3
SNP61361	9	77619209	6.0856e-17	GH_PC3
SNP7749	1	243533304	8.45387e-12	GH_PC3
SNP51844	7	160152552	1.65472e-06	GH_PC30
SNP12146	2	22704015	2.1924e-18	GH_PC31
SNP15539	2	186629444	1.37828e-23	GH_PC31
SNP16252	2	198583650	1.87761e-16	GH_PC31
SNP19274	3	8122593	7.93524e-20	GH_PC31
SNP22770	3	159801118	5.69379e-29	GH_PC31
SNP2748	1	44176538	8.05316e-10	GH_PC31
SNP28248	4	66256993	2.04432e-08	GH_PC31
SNP29144	4	152524915	3.5022e-22	GH_PC31
SNP30230	4	174719452	2.14058e-20	GH_PC31
SNP30694	4	183921758	4.73064e-08	GH_PC31
SNP38380	5	178086928	1.57235e-22	GH_PC31
SNP46889	6	162883376	3.04834e-18	GH_PC31
SNP47854	7	6219837	5.84316e-10	GH_PC31
SNP52498	7	166959187	4.52852e-06	GH_PC31
SNP54018	8	15988413	1.25097e-19	GH_PC31
SNP55220	8	71632027	3.94091e-10	GH_PC31
SNP69110	10	146120389	1.25735e-25	GH_PC31
SNP12240	2	23738031	4.38863e-06	GH_PC34
SNP40302	5	205534548	8.1517e-06	GH_PC35
SNP41157	5	212647447	2.28865e-07	GH_PC35
SNP46932	6	163349566	3.64545e-08	GH_PC35
SNP34979	5	21874975	7.37363e-08	GH_PC37
SNP44223	6	111019322	6.51617e-09	GH_PC37
SNP15538	2	186629220	2.47944e-07	GH_PC39
SNP10390	2	2070042	6.47782e-06	GH_PC4
SNP13136	2	47606849	2.4936e-17	GH_PC4
SNP1631	1	23415064	3.61831e-12	GH_PC4
SNP1664	1	24206891	4.6276e-25	GH_PC4
SNP21413	3	114259628	2.57524e-07	GH_PC4
SNP32719	4	236560625	9.2854e-13	GH_PC4
SNP36062	5	65121322	1.20227e-10	GH_PC4
SNP37499	5	154254716	7.43951e-07	GH_PC4
SNP39955	5	202295810	1.01604e-16	GH_PC4
SNP48093	7	10047265	1.19393e-19	GH_PC4
SNP51633	7	157906849	8.9916e-12	GH_PC4
SNP55472	8	92966949	1.72576e-28	GH_PC4
SNP56663	8	138912621	2.35964e-06	GH_PC4
SNP59593	9	3132957	1.93361e-19	GH_PC4
SNP63822	9	147654440	2.95634e-07	GH_PC4
SNP66074	10	69509534	5.50521e-21	GH_PC4
SNP68915	10	144675446	6.4718e-21	GH_PC4
SNP69408	10	148513275	1.23612e-14	GH_PC4
SNP29940	4	170791486	2.45341e-07	GH_PC5
SNP56978	8	145698956	1.59626e-06	GH_PC7
SNP40188	5	204753883	2.95632e-06	MeanFirstOrderLateralRootTortuosity
SNP53732	8	10989813	3.22706e-08	MeanFirstOrderLateralRootTortuosity
SNP1668	1	24297757	7.2881e-07	MeanFirstOrderLateralRootVolume
SNP38057	5	172396964	1.43921e-07	MeanLateralRootTortuosity
SNP53732	8	10989813	4.56127e-09	MeanLateralRootTortuosity
SNP54549	8	25386116	3.61977e-06	MeanLateralRootTortuosity
SNP65642	10	21552265	4.44775e-06	MeanLateralRootTortuosity
SNP14601	2	152357829	1.81153e-07	MeanLateralRootVolume
SNP1631	1	23415064	2.99199e-06	MeanLateralRootVolume
SNP1989	1	29935725	1.23466e-13	MeanLateralRootVolume
SNP43976	6	105125815	4.73988e-09	MeanLateralRootVolume
SNP32425	4	233024373	4.50898e-07	MedianFirstOrderLateralRootLength
SNP57117	8	148272686	7.91031e-06	MedianFirstOrderLateralRootLength
SNP920	1	11761592	4.62551e-07	MedianFirstOrderLateralRootLength
SNP29987	4	171561760	5.61357e-08	MedianFirstOrderLateralRootSoilAngle
SNP39488	5	197707105	2.52957e-06	MedianFirstOrderLateralRootSoilAngle
SNP11587	2	14397295	1.18537e-06	MedianFirstOrderLateralRootTortuosity
SNP11588	2	14397335	1.18537e-06	MedianFirstOrderLateralRootTortuosity
SNP11589	2	14397336	1.18537e-06	MedianFirstOrderLateralRootTortuosity
SNP15593	2	187278813	1.12544e-16	MedianFirstOrderLateralRootTortuosity
SNP18963	3	4162983	2.84921e-14	MedianFirstOrderLateralRootTortuosity
SNP20339	3	30995735	1.6919e-08	MedianFirstOrderLateralRootTortuosity
SNP31582	4	201462793	2.80386e-24	MedianFirstOrderLateralRootTortuosity
SNP35398	5	36547832	5.49007e-37	MedianFirstOrderLateralRootTortuosity
SNP38975	5	189621731	1.04152e-28	MedianFirstOrderLateralRootTortuosity
SNP39432	5	196761304	4.6942e-24	MedianFirstOrderLateralRootTortuosity
SNP42187	6	8676143	1.44238e-19	MedianFirstOrderLateralRootTortuosity
SNP43577	6	95475831	1.73876e-08	MedianFirstOrderLateralRootTortuosity
SNP46433	6	158480130	3.10795e-35	MedianFirstOrderLateralRootTortuosity
SNP48829	7	62976805	1.65042e-07	MedianFirstOrderLateralRootTortuosity
SNP5293	1	175295627	1.8092e-09	MedianFirstOrderLateralRootTortuosity
SNP53077	7	173743435	4.31177e-07	MedianFirstOrderLateralRootTortuosity
SNP53526	8	6121181	1.54937e-13	MedianFirstOrderLateralRootTortuosity
SNP54593	8	26584531	7.61629e-07	MedianFirstOrderLateralRootTortuosity
SNP67691	10	127261285	3.90129e-22	MedianFirstOrderLateralRootTortuosity
SNP7285	1	230537562	1.08653e-10	MedianFirstOrderLateralRootTortuosity
SNP934	1	11987900	2.57239e-16	MedianFirstOrderLateralRootTortuosity
SNP29980	4	171542256	8.66715e-06	MedianLateralRootDepth
SNP52727	7	168994427	2.21688e-07	MedianLateralRootLength
SNP29980	4	171542256	4.29956e-15	MedianLateralRootSoilAngle
SNP39486	5	197707095	4.44091e-07	MedianLateralRootSoilAngle
SNP19128	3	5993900	2.33812e-15	MedianLateralRootVolume
SNP19454	3	10683608	2.89623e-32	MedianLateralRootVolume
SNP21873	3	132682411	2.62684e-08	MedianLateralRootVolume
SNP23008	3	166154445	6.13793e-33	MedianLateralRootVolume
SNP24150	3	186375930	8.09742e-22	MedianLateralRootVolume
SNP24496	3	193756760	3.01023e-11	MedianLateralRootVolume
SNP26792	4	2072594	1.44577e-12	MedianLateralRootVolume
SNP27567	4	20054497	3.35895e-10	MedianLateralRootVolume
SNP30497	4	178887805	1.67676e-14	MedianLateralRootVolume
SNP36673	5	83861266	5.64551e-31	MedianLateralRootVolume
SNP37212	5	140313561	5.644e-19	MedianLateralRootVolume
SNP41660	5	215471574	1.98149e-31	MedianLateralRootVolume
SNP43914	6	103408628	2.26764e-08	MedianLateralRootVolume
SNP45415	6	144125449	1.33652e-09	MedianLateralRootVolume
SNP52746	7	169216745	1.16761e-24	MedianLateralRootVolume
SNP54254	8	19121428	4.57428e-11	MedianLateralRootVolume
SNP60007	9	12802039	4.76405e-28	MedianLateralRootVolume
SNP67996	10	132971664	3.38849e-08	MedianLateralRootVolume
SNP13640	2	70559507	2.40422e-06	MedianRootTortuosity
SNP15176	2	178812144	4.5104e-06	MedianRootTortuosity
SNP38064	5	172475626	1.07368e-08	MedianRootTortuosity
SNP15466	2	185112745	3.96193e-08	NumberRootTips3D
SNP19401	3	10449644	1.33425e-37	NumberRootTips3D
SNP21004	3	56990301	2.08003e-13	NumberRootTips3D
SNP24408	3	190568725	5.28731e-06	NumberRootTips3D
SNP24542	3	194354625	1.62695e-09	NumberRootTips3D
SNP27210	4	9741916	9.70979e-22	NumberRootTips3D
SNP27777	4	28983780	1.92635e-23	NumberRootTips3D
SNP28410	4	76330873	8.15198e-11	NumberRootTips3D
SNP3178	1	52642154	1.20363e-09	NumberRootTips3D
SNP33553	5	3996396	5.61673e-15	NumberRootTips3D
SNP39554	5	198208528	7.46507e-31	NumberRootTips3D
SNP45386	6	143960493	6.10683e-12	NumberRootTips3D
SNP47710	7	4900269	2.84919e-11	NumberRootTips3D
SNP5290	1	175295000	1.75639e-11	NumberRootTips3D
SNP57289	8	151339194	1.7686e-06	NumberRootTips3D
SNP59402	8	173919972	7.48322e-28	NumberRootTips3D
SNP67681	10	126986253	8.91993e-14	NumberRootTips3D
SNP39874	5	201392512	9.25716e-06	PDD_PC1
SNP59000	8	170162108	8.57988e-06	PDD_PC2
SNP11794	2	16658705	5.14503e-09	PDD_PC3
SNP17393	2	214659969	2.86471e-16	PDD_PC3
SNP24020	3	184817003	2.89437e-17	PDD_PC3
SNP26525	3	229309537	4.87465e-19	PDD_PC3
SNP41248	5	213051025	6.15323e-06	PDD_PC3
SNP4671	1	119655679	1.61301e-06	PDD_PC3
SNP50780	7	141546722	5.56162e-07	PDD_PC3
SNP63586	9	145335496	5.85384e-12	PDD_PC3
SNP66205	10	76408686	4.76752e-07	PDD_PC3
SNP6676	1	213094027	1.32781e-09	PDD_PC3
SNP24185	3	187025058	4.87566e-06	PDD_PC5
SNP50349	7	133372416	4.91607e-06	PDD_PC6
SNP58560	8	165995474	3.22204e-06	PDD_PC6
SNP25410	3	211754512	2.61928e-08	PrimaryRootLength
SNP29780	4	166913910	1.94793e-11	PrimaryRootLength
SNP41513	5	214412477	1.4677e-07	PrimaryRootLength
SNP42680	6	44824165	4.69822e-07	PrimaryRootLength
SNP6282	1	202160385	8.18842e-13	PrimaryRootLength
SNP62530	9	126934378	3.62504e-06	PrimaryRootSoilAngle
SNP67250	10	117478563	5.9415e-06	PrimaryRootVolume
SNP23166	3	168365706	1.06116e-06	rPC1
SNP29874	4	168739379	2.2592e-06	rPC1
SNP40212	5	204822134	6.03077e-09	rPC1
SNP45032	6	134565890	3.6854e-08	rPC1
SNP67457	10	121751057	2.4561e-19	rPC1
SNP69052	10	145274281	8.33167e-07	rPC1
SNP38865	5	188455743	2.3098e-06	rPC10
SNP57922	8	160099269	1.39301e-07	rPC10
SNP19092	3	5850477	1.56805e-08	rPC11
SNP28879	4	136957721	2.492e-08	rPC11
SNP35721	5	56361146	2.47562e-07	rPC11
SNP42323	6	26907798	3.76182e-10	rPC11
SNP38443	5	178800172	2.94807e-06	rPC13
SNP33023	4	239093380	6.15064e-06	rPC19
SNP17346	2	213992364	7.15195e-06	rPC2
SNP14992	2	174681744	5.66461e-13	rPC20
SNP15751	2	189544048	6.15554e-07	rPC20
SNP21891	3	133178859	2.67548e-12	rPC20
SNP25413	3	211757652	8.21863e-07	rPC20
SNP26364	3	226873274	5.41501e-22	rPC20
SNP30020	4	171731453	8.73023e-13	rPC20
SNP30319	4	176502289	5.30035e-06	rPC20
SNP35152	5	26362434	2.70624e-15	rPC20
SNP48837	7	71063734	1.06906e-14	rPC20
SNP52568	7	167505182	9.72159e-11	rPC20
SNP7377	1	232843349	6.59801e-07	rPC20
SNP14750	2	164893404	9.91361e-07	rPC21
SNP32581	4	234825869	4.76335e-06	rPC21
SNP37923	5	170164871	7.31592e-06	rPC21
SNP11926	2	17867541	1.36708e-06	rPC22
SNP18938	3	3716431	1.98292e-15	rPC22
SNP19273	3	8122585	5.288e-08	rPC22
SNP26823	4	2512830	9.29793e-19	rPC22
SNP2841	1	45638835	1.62889e-13	rPC22
SNP3232	1	54617057	5.06231e-08	rPC22
SNP34273	5	10674403	1.51858e-06	rPC22
SNP3973	1	82157468	1.02708e-14	rPC22
SNP40821	5	210411803	9.57124e-12	rPC22
SNP45539	6	147222120	2.9583e-20	rPC22
SNP46345	6	158007492	4.88303e-12	rPC22
SNP47569	7	2712327	1.25059e-14	rPC22
SNP50888	7	143410052	3.34343e-21	rPC22
SNP52864	7	170835103	1.02672e-22	rPC22
SNP60839	9	32583903	3.07488e-12	rPC22
SNP64949	10	4613077	2.68772e-12	rPC22
SNP715	1	8657590	7.65264e-28	rPC22
SNP8508	1	267147727	1.04416e-28	rPC22
SNP10916	2	6719650	9.67177e-06	rPC25
SNP60233	9	18765738	6.86734e-06	rPC25
SNP55156	8	67889600	6.5537e-06	rPC26
SNP13354	2	55037582	9.90087e-18	rPC27
SNP25680	3	216877846	2.50192e-07	rPC27
SNP26720	4	1219911	4.76546e-12	rPC27
SNP26931	4	3893399	2.72945e-13	rPC27
SNP33940	5	6683458	5.82921e-07	rPC27
SNP39418	5	196550075	5.35672e-09	rPC27
SNP4386	1	98841121	6.43222e-08	rPC27
SNP64167	9	151367748	1.36998e-06	rPC27
SNP67466	10	121850356	6.21523e-09	rPC27
SNP7394	1	233331174	6.39189e-10	rPC27
SNP51504	7	156716260	2.297e-06	rPC29
SNP29987	4	171561760	1.16935e-06	rPC3
SNP44675	6	122728078	5.18805e-07	rPC33
SNP10228	2	605960	7.89111e-08	rPC36
SNP1745	1	25621710	8.50666e-15	rPC36
SNP18053	2	226376509	4.69878e-12	rPC36
SNP24766	3	198391533	2.53696e-21	rPC36
SNP29333	4	157208326	1.2229e-08	rPC36
SNP36494	5	77508121	2.17313e-23	rPC36
SNP43288	6	84470205	2.74596e-07	rPC36
SNP47373	6	168068434	2.19551e-17	rPC36
SNP49449	7	112937010	8.14919e-06	rPC36
SNP53240	7	175204517	1.52066e-07	rPC36
SNP5572	1	187669192	8.29448e-09	rPC36
SNP60734	9	27171693	1.27628e-10	rPC36
SNP63469	9	143338642	2.46567e-16	rPC36
SNP65046	10	5747376	8.62853e-13	rPC36
SNP66312	10	78147323	3.40868e-07	rPC37
SNP11358	2	11756881	8.94953e-06	rPC38
SNP14986	2	174603252	9.66852e-07	rPC38
SNP1971	1	29514794	1.15758e-12	rPC38
SNP30845	4	185571583	7.20771e-14	rPC38
SNP46247	6	156535321	7.74525e-07	rPC38
SNP5214	1	172875608	7.37734e-07	rPC38
SNP64697	9	155578669	2.43845e-08	rPC38
SNP20508	3	35554763	1.50234e-06	rPC39
SNP27423	4	16211803	8.32661e-07	rPC39
SNP31490	4	199783582	1.00789e-07	rPC39
SNP38344	5	176991268	2.4618e-07	rPC39
SNP61362	9	77619210	1.35895e-09	rPC39
SNP19398	3	10440589	3.06225e-06	rPC4
SNP65261	10	9540344	8.82476e-06	rPC42
SNP17790	2	220832815	9.38353e-07	rPC43
SNP10590	2	3667969	5.96984e-07	rPC44
SNP32866	4	237517605	1.08781e-06	rPC45
SNP28623	4	120988951	4.2461e-10	rPC5
SNP37003	5	112382930	1.30228e-10	rPC5
SNP40581	5	207660255	8.29228e-10	rPC5
SNP66088	10	70921477	4.30095e-06	rPC5
SNP11323	2	11564818	2.89087e-07	rPC6
SNP27036	4	5245749	2.1354e-12	rPC6
SNP3835	1	76015307	1.25148e-12	rPC6
SNP43132	6	74999450	1.18619e-07	rPC6
SNP22526	3	154071843	6.90789e-12	Solidity3D
SNP231	1	3736136	4.72805e-11	Solidity3D
SNP40066	5	203674957	2.39849e-09	Solidity3D
SNP67220	10	115934576	7.46347e-06	Solidity3D
SNP15115	2	177763153	7.86506e-15	SpecificRootLength3D
SNP15292	2	182610290	7.02643e-10	SpecificRootLength3D
SNP18005	2	225126279	9.54332e-08	SpecificRootLength3D
SNP19690	3	13541552	1.29369e-13	SpecificRootLength3D
SNP24759	3	198388296	6.68035e-18	SpecificRootLength3D
SNP25908	3	219697161	1.67828e-10	SpecificRootLength3D
SNP30985	4	187278323	2.8976e-20	SpecificRootLength3D
SNP3131	1	52253716	1.1987e-35	SpecificRootLength3D
SNP37797	5	166515127	1.24452e-09	SpecificRootLength3D
SNP37949	5	170603651	5.87044e-17	SpecificRootLength3D
SNP51830	7	160100654	7.53725e-09	SpecificRootLength3D
SNP54892	8	40550551	1.88768e-12	SpecificRootLength3D
SNP55821	8	110215824	7.16624e-38	SpecificRootLength3D
SNP60996	9	44930734	2.95335e-10	SpecificRootLength3D
SNP61467	9	86531103	4.61816e-19	SpecificRootLength3D
SNP62405	9	122954697	8.71665e-06	SpecificRootLength3D
SNP7982	1	253135163	3.02979e-15	SpecificRootLength3D
SNP14334	2	135957099	4.83764e-08	TotalFirstOrderLateralRootVolume
SNP15648	2	188357758	1.54627e-07	TotalFirstOrderLateralRootVolume
SNP22433	3	150171989	1.11403e-13	TotalFirstOrderLateralRootVolume
SNP25975	3	220652400	1.12237e-10	TotalFirstOrderLateralRootVolume
SNP39554	5	198208528	3.84841e-12	TotalFirstOrderLateralRootVolume
SNP5570	1	187669059	4.23946e-06	TotalFirstOrderLateralRootVolume
SNP59502	9	1443253	1.13254e-18	TotalFirstOrderLateralRootVolume
SNP61381	9	79090039	4.56802e-06	TotalFirstOrderLateralRootVolume
SNP8466	1	265441656	2.3657e-06	TotalFirstOrderLateralRootVolume
SNP29940	4	170791486	3.37464e-13	WidthDepthRatio3D
SNP40198	5	204812896	3.236e-06	WidthDepthRatio3D

## Sheet: TableS4
SupplementaryTable4. The list of TAS for 1Mb overlaps
SNP	Chr	Pos	pval	Trait
SNP29940	4	170791486	2.45e-07	GH_PC5
SNP29940	4	170791486	6.02e-09	WidthDepthRatio3D
SNP11926	2	17867541	1.31e-06	rPC22
SNP11953	2	18072927	2.74e-07	GH_PC28
SNP1971	1	29514794	8.03e-06	rPC38
SNP1989	1	29935725	4.44e-10	MeanLateralRootVolume
SNP46335	6	157820076	2.26e-08	GH_PC20
SNP46345	6	158007492	3.05e-10	rPC22
SNP52563	7	167501575	3.86e-14	GH_PC24
SNP52568	7	167505182	2.54e-10	rPC20
SNP37923	5	170164871	7.32e-06	rPC21
SNP37949	5	170603651	9.98e-16	SpecificRootLength3D
SNP29980	4	171542256	7.19e-13	MedianLateralRootSoilAngle
SNP29987	4	171561760	1.72e-08	MedianFirstOrderLateralRootSoilAngle
SNP29987	4	171561760	2.2e-06	rPC3
SNP38380	5	178086928	3.13e-06	GH_PC31
SNP38406	5	178323677	6.49e-06	GH_PC15
SNP38443	5	178800172	2.95e-06	rPC13
SNP38451	5	178828178	3.22e-14	GH_PC28
SNP24759	3	198388296	3.69e-12	SpecificRootLength3D
SNP24766	3	198391533	9.79e-06	rPC36
SNP25410	3	211754512	1.1e-07	PrimaryRootLength
SNP25413	3	211757652	2.48e-06	rPC20
SNP26335	3	226544931	4.73e-06	dryRoot
SNP26364	3	226873274	2.56e-20	rPC20

## Sheet: TableS5
SupplementaryTable5. The raw trait data
Plant	Genotype	GrowthChamberLocation	Chamber	Column2	Row	column	Volume3D	ConvexHullVolume3D	Solidity3D	MedianNumberRoots3D	MaximumNumberRoots3D	Bushiness3D	Depth3D	MaximumNetworkWidth3D	TotalRootLength3D	SpecificRootLength3D	LengthDistribution3D	WidthDepthRatio3D	NumberRootTips3D	AverageRootRadius3D	seedWeight	wetShoot	wetRoot	dryShoot	dryRoot	PDD_PC1	PDD_PC2	PDD_PC3	PDD_PC4	PDD_PC5	PDD_PC6	PDD_PC7	PDD_PC8	GH_PC1	GH_PC2	GH_PC3	GH_PC4	GH_PC5	GH_PC6	GH_PC7	GH_PC8	GH_PC9	GH_PC10	GH_PC11	GH_PC12	GH_PC13	GH_PC14	GH_PC15	GH_PC16
p2110	IHP1	R2A2	3	A2	A	2	1419.33	527695	0.0027	6	18	3	133.973	88.5823	1842.77	1.29904	0.00753744	0.6612	168	0.465529	0.1446	31	0.467	0.035	0.02	3.6e-05	0.00013565	-4.08e-05	-5.55e-05	-7.2e-06	2.24e-05	3.55e-06	-5.12e-06	-102.56	52.031	-85.878	-18.521	-69.094	65.696	-86.255	-42.876	15.467	3.0827	39.149	-16.973	-18.987	0.78917	37.533	-14.804
p2112	IPSRI1	R3A3	1	C2	C	2	1671.47	340120	0.0049	6	28	4.6667	154.196	61.478	2442.54	1.4619	0.0216701	0.3987	213	0.504411	0.1699	79	0.486	0.067	0.03	-2.47e-05	-4.1e-06	5.91e-06	1.86e-06	-5.28e-06	-2.03e-06	-1.32e-05	-7.09e-06	121.95	109.06	-25.991	-165.56	9.2985	31.056	0.61754	109.85	-63.016	9.7458	-4.2596	-42.001	66.743	-11.967	-47.777	-2.9623
p2113	IPSRI1	R23A2	1	B3	B	3	1911.6	558750	0.0034	5	30	6	177.406	72.5829	2975.91	1.55658	0.010387	0.4091	298	0.502871	0.2056	98	0.639	0.074	0.031	1.28e-05	2.64e-05	-2.03e-05	-1.19e-05	5.69e-06	-2.11e-06	-3.05e-06	-3.2e-06	135.51	153.24	-93.071	-64.491	-74.955	51.491	-14.499	22.488	5.0925	0.70373	-102.05	-32.717	36.293	2.9086	3.9514	20.909
p2114	IPSRI4	R3A1	1	C4	C	4	2294.61	1.37116e+06	0.0017	3	32	10.6667	177.406	127.88	3757.69	1.63801	0.00363084	0.7208	275	0.471021	0.2557	183	1.144	0.096	0.048	-0.00015993	-7.9e-05	-3.38e-05	-2.69e-05	-6.57e-06	2.03e-05	1.26e-05	-7.86e-06	267.84	92.557	8.2197	1.974	-101.59	-86.718	-68.03	-31.558	-18.134	-40.224	-44.521	-20.519	-36.524	8.1494	2.3263	-29.391
p2116	IPSRI7	R2A3	1	C5	C	5	1504.33	941561	0.0016	3	30	10	155.345	100.181	3040.94	2.02053	0.00882432	0.6449	402	0.414352	0.1988	148	0.829	0.085	0.037	-0.00016411	-0.00014586	-6.87e-05	-3.21e-05	-5.26e-06	6.52e-06	2.11e-05	2.66e-05	271.9	128.44	99.718	-58.553	-50.68	-100.48	10.492	4.7036	172.42	-0.49094	41.029	44.917	-24.587	39.87	41.024	49.996
p2117	IPSRI7	R2B3	1	A5	A	5	1882.05	782968	0.0024	4	34	8.5	171.431	79.4339	4066.54	2.16066	0.00556116	0.4634	504	0.405344	0.2202	160	1.127	0.088	0.044	-0.00016342	-0.00011233	-3.49e-05	3.97e-06	1.96e-05	-4.12e-06	-2.35e-06	1.41e-05	246.25	145.27	23.133	-57.697	-37.757	-39.718	-43.769	71.819	-5.352	-58.254	-129.69	-22.699	12.927	-38.968	-18.767	-89.559
p2118	IPSRI8	R2A1	1	C6	C	6	1926.5	930391	0.0021	2	23	11.5	173.269	108.195	3933.49	2.04136	0.00335508	0.6244	495	0.43207	0.2801	90	0.848	0.067	0.039	8.53e-06	-2.54e-05	-1.92e-05	2.4e-05	-1.22e-05	1.86e-05	8.74e-06	-9.39e-06	95.387	-13.343	-108.16	-27.573	-81.696	64.288	-18.996	-83.203	-93.615	-32.921	-15.75	5.3856	-29.097	0.2086	-7.1634	19.251
p2120	IPSRI17	R3C2	1	D8	D	8	1959.21	462174	0.0042	3	33	11	174.878	77.521	3235.81	1.65126	0.00553818	0.4433	321	0.452269	0.2341	92	0.957	0.071	0.035	-1.14e-05	4.77e-05	-3.06e-06	1.09e-05	1.68e-06	-4.95e-06	-1.64e-05	7.1e-06	190.08	101.41	-87.591	-23.162	-71.146	1.2802	121.05	-41.801	-13.703	25.767	21.921	-12.914	55.212	-11.037	31.18	18.886
p2122	IPSRI26	R2B1	2	C2	C	2	1843.73	981384	0.0019	3	30	10	164.996	100.792	4181.9	2.26859	0.00645738	0.6109	498	0.403161	0.2648	110	0.921	0.076	0.043	-0.00012016	-3.78e-05	5.18e-05	1.57e-05	1.33e-05	-2.63e-05	1.7e-05	-3.07e-06	230.45	93.341	-8.3974	-81.722	-11.884	-28.235	76.585	80.961	41.822	-8.5932	-26.899	9.3035	-19.656	-42.234	2.7344	-13.38
p2123	IPSRI26	R2A5	2	A2	A	2	2356.71	613591	0.0038	3	39	13	176.257	86.3778	4615.76	1.95804	0.0037917	0.4901	573	0.462105	0.2524	124	0.62	0.082	0.034	-0.00012678	-2.59e-05	-8.6e-06	4.67e-05	2.79e-05	-1.87e-05	-6.34e-06	-8.62e-08	190.94	45.059	-102.82	105.38	-60.774	-24.682	20.155	71.035	-68.862	33.286	30.903	-9.8889	30.635	-2.3684	13.862	11.841
p2125	IPSRI37	R3B2	2	A3	A	3	1421.03	634483	0.0022	NA	48	2.6667	117.428	104.488	3481.01	2.45038	0.00604374	0.8898	246	0.412928	0.201	174	0.989	0.088	0.04	-8.44e-05	-6.16e-07	2.96e-05	-2.8e-05	-2.38e-05	-2.67e-05	-3.24e-05	-1.83e-05	398.24	-11.293	NA	103.09	36.027	150.57	38.861	8.2354	23.244	1.7216	18.09	1.4035	-13.459	-92.801	-61.672	-0.82001
p2127	IPSRI38	R2B4	2	B5	B	5	2727.11	940994	0.0029	8	35	4.375	162.239	96.683	5907.93	2.16634	0.00409044	0.5959	811	0.400381	0.3321	131	1.455	0.092	0.066	-6.35e-05	6.39e-06	1.24e-05	-6.36e-07	-6.26e-06	2.84e-06	-2.39e-06	2.44e-06	304.09	33.999	49.17	-81.326	1.1987	-20.645	67.293	113.82	2.2773	-22.425	-32.39	-7.3499	3.8647	-17.348	-32.581	33.734
p2130	IPSRI47	R2A4	2	C7	C	7	1222.82	277331	0.0044	3	19	6.3333	141.787	51.4666	1476.46	1.20815	0.0099963	0.363	139	0.51335	0.2039	68	0.605	0.067	0.029	6.79e-05	2.25e-05	1.75e-05	7.52e-06	-3.6e-05	1.26e-05	-2.2e-06	1.25e-05	-38.592	3.3707	-85.456	88.748	-56.042	11.249	33.674	12.038	70.036	-5.7424	-32.036	-13.544	4.708	9.9704	-53.383	-15.312
p2131	IPSRI42	R2C3	2	B7	B	7	1886.03	1.18941e+06	0.0016	5	20	4	165.916	121.211	2937.76	1.55847	0.00544626	0.7306	352	0.486395	0.3416	162	0.947	0.11	0.05	1.77e-05	3.4e-06	6.58e-06	3.07e-06	-2.29e-05	1.82e-05	-7.7e-06	-1.26e-05	134.09	85.941	-30.135	-96.14	-54.833	-15.245	-89.447	64.034	-48.732	-34.811	-53.768	-2.9409	-33.418	-27.941	55.044	5.9663
p2132	IHP1	R2C4	3	A1	A	1	1394.53	371703	0.0038	4	27	6.75	145.693	64.8324	2714.17	1.94667	0.00457302	0.445	404	0.445766	NA	114	0.543	0.083	0.025	-0.00010517	-3.08e-05	-1.3e-05	1.33e-05	-2.63e-05	-3.07e-05	1.02e-05	2.81e-05	241.64	42.593	42.335	48.318	21.764	-72.075	-29.038	-52.315	-6.8079	-73.968	30.24	-48.034	-41.446	22.201	-32.264	3.4829
p2133	IHP1	R2C5	3	C1	C	1	1554.54	487397	0.0032	3	23	7.6667	175.108	77.2842	2600.42	1.67209	0.00526242	0.4414	259	0.484487	NA	73	0.662	0.068	0.031	-9.71e-05	-4.15e-05	-1.64e-05	2.89e-06	1.91e-05	-3.31e-06	-9.67e-06	-1.33e-05	212.05	74.691	-78.949	50.496	-75.328	-58.135	-18.747	-55.599	-82.407	33.043	12.917	-23.493	46.216	-24.856	6.6226	25.591
p2134	IPSRI68	R2A4	2	D2	D	2	1609.16	523876	0.0031	4	36	9	135.122	87.6637	2207	1.371	0.00503262	0.6488	174	0.491175	0.161	53	0.79	0.057	0.041	-8.31e-05	1.42e-05	5.42e-05	2.29e-05	-2.04e-05	-1.63e-05	-1.96e-05	1.38e-05	-69.642	51.042	-97.957	-14.373	-42.523	99.828	-60.276	-53.988	19.743	-35.937	8.205	-37.854	-0.35158	43.45	4.1487	-7.0857
p2135	IPSRI94	R2B4	3	B4	B	4	2016.46	893805	0.0023	3	38	12.6667	154.196	110.889	4218.9	2.09248	0.0031023	0.7191	434	0.430921	0.1445	128	1.11	0.087	0.028	-5.31e-05	1.59e-05	-1.51e-05	1.88e-05	2.12e-05	6.09e-06	-1.33e-05	9.25e-06	80.824	60.89	-114.38	14.209	-37.129	62.561	18.886	0.42463	-31.764	-27.506	-9.7355	-15.966	-8.5996	8.3723	51.173	28.213
p2136	IHP1	R2B5	3	C4	C	4	676.02	33090.5	NA	1	7	7	135.812	17.2392	554.048	0.819951	0.0202224	0.1269	73	0.554921	0.1104	16	0.3	0.042	0.03	6.61e-05	5.11e-05	-1.92e-05	-6.05e-05	3.99e-05	9.16e-06	-3.63e-05	1.79e-06	-159.92	-137.37	80.213	-98.793	-75.675	-113.4	1.2198	-61.103	-64.347	30.353	32.611	-28.702	-22.521	-21.757	-40.38	17.817
p2138	IPSRI92	R2A6	3	B1	B	1	2365.91	640856	0.0037	4	32	8	139.029	77.9476	5004.12	2.11521	0.0054003	0.5607	810	0.446478	0.247	123	1.23	0.091	0.048	-0.00011602	-4.64e-05	1.78e-05	1.35e-05	2.12e-05	1.83e-05	7.31e-06	-4.91e-06	58.299	155.34	-93.56	-40.119	-28.354	58.858	2.1652	-23.379	57.773	51.712	-16.803	9.5639	-28.254	13.102	2.0562	-11.714
p2139	IPSRI94	R2A5	3	A4	A	4	2050.84	1.16233e+06	0.0018	3	35	11.6667	177.176	98.561	4106.99	2.00348	0.0039066	0.5563	413	0.423338	0.2194	144	1.04	0.091	0.044	-0.00014517	-0.00016655	-8.91e-05	-7.72e-05	-3.83e-05	2.23e-06	1.05e-05	2.54e-06	354.73	-12.391	126.39	10.05	-129.62	-78.593	-46.782	-16.231	67.962	-36.008	39.532	-13.475	17.764	NA	62.055	24.791
p2141	IPSRI87	R1C3	2	D6	D	6	1662.83	553531	0.003	10	18	1.8	106.627	88.85	1757.74	1.05666	0.0203833	0.8333	173	0.506341	0.2528	134	0.77	0.094	0.053	-1.29e-05	-3.45e-05	-2.45e-05	-6.4e-05	-5.43e-05	-1.33e-05	-1.43e-05	-2.17e-05	340.98	-88.526	267.04	-13.093	200.73	79.228	21.143	33.68	-25.119	132.56	-15.802	26.442	-3.1925	-77.927	-7.4786	-17.306
p2142	IPSRI93	R1C2	3	A2	A	2	2089.76	1.05408e+06	0.002	4	34	8.5	155.804	105.589	5004.81	2.39547	0.00245886	0.6777	578	0.421338	0.2944	141	0.38	0.108	0.056	-1.39e-05	3.74e-05	-4.39e-05	2.2e-05	-4.08e-06	-1.18e-05	6.31e-06	-2.29e-07	294.1	-160.1	61.502	-20.227	72.048	47.373	13.056	-26.061	-70.703	12.944	-52.782	41.55	-11.384	-39.543	-21.437	16.64
p2144	IPSRI77	R1B3	2	A6	A	6	1255.57	349746	0.0036	NA	34	2	104.559	71.7099	2639.94	2.10195	0.018407	0.6858	225	0.420442	0.1718	125	1.13	0.075	0.041	-0.0001622	-0.00012805	-5.18e-05	2.63e-05	7.68e-05	4.53e-05	-1.95e-05	-4.57e-05	-68.081	55.177	6.257	-69.644	37.788	-53.508	-66.426	-15.127	10.512	38.229	11.581	13.363	-47.073	-23.613	-15.003	-19.793
p2145	IPSRI61	R1B2	1	D5	D	5	1671.28	972819	0.0017	4	23	5.75	163.847	108.561	2593.29	1.5509	0.0059748	0.6626	262	0.454705	0.2396	159	0.81	0.099	0.037	-2.93e-06	6.71e-05	-2.16e-05	-2e-05	-1.45e-05	2.4e-05	2.7e-06	-7.79e-06	291.3	-61.698	5.3414	-24.394	2.9365	-6.2572	43.9	58.232	-27.943	31.278	-17.183	16.058	25.556	-43.325	8.0509	32.037
p2146	IPSRI67	R1B1	2	A1	A	1	1797.28	843359	0.0021	4	12	3	179.244	86.818	2200.11	1.2233	0.0109844	0.4844	282	0.529804	0.3181	161	0.77	0.105	0.049	9.71e-05	-5.53e-05	-3.94e-05	6.67e-05	-5.27e-05	-8.05e-06	2.77e-05	-2.78e-05	327.03	59.661	53.032	-78.364	-62.22	-23.701	100.29	112.66	1.4765	-40.31	-19.743	6.7251	70.332	0.69976	-26.007	40.573
p2147	IPSRI71	R1C5	2	D3	D	3	1758.16	854338	0.0021	4	28	7	124.092	105.518	4197.76	2.38789	0.00450408	0.8503	688	0.426601	0.1661	107	0.81	0.074	0.031	-2.85e-05	6.42e-05	2.95e-05	5.82e-06	-1.95e-05	1.53e-05	6.57e-06	7.53e-08	59.021	-1.251	-42.462	15.848	63.713	-57.908	19.933	-17.884	-12.358	42.677	30.601	-14.411	13.381	-37.763	15.944	6.5735
p2148	IPSRI59	R1A2	1	A5	A	5	2074.15	815715	0.0025	7	35	5	146.612	85.2035	3779.52	1.82169	0.00583692	0.5811	439	0.443813	0.2887	164	1.34	0.109	0.066	-4.8e-05	2.97e-05	1.31e-05	1.4e-05	-6.8e-06	-1.07e-05	-4.66e-06	1.91e-05	193.71	74.233	-16.789	-87.698	17.383	-4.3497	26.992	75.628	-45.93	-41.638	13.793	-19.188	23.341	-50.886	-40.594	33.813
p2149	IPSRI67	R1A1	2	C1	C	1	1831.12	366054	0.005	5	13	2.6	174.418	56.1748	2729.79	1.4903	0.00868644	0.3221	359	0.530034	0.2333	115	0.7	0.089	0.03	-2.15e-05	1.41e-05	-3.69e-05	6.72e-07	-2.03e-06	-2.42e-05	-2.18e-05	1.86e-05	281.03	87.909	8.4707	-63.38	-33.32	-2.859	202.92	-38.314	33.011	-6.585	0.31404	-15.337	-36.027	-69.843	33.043	41.815
p2150	IPSRI71	R1B5	2	D4	D	4	1688.09	1.35437e+06	0.0012	3	20	6.6667	167.065	123.471	3393.46	2.01106	0.00480282	0.7391	497	0.415938	0.1868	144	1.07	0.084	0.033	-0.00010698	-1.73e-05	-2.7e-05	-2.91e-05	-1.29e-05	2.03e-05	1.51e-05	6.86e-06	432.31	-24.443	226.06	79.991	-55.334	-77.038	4.3795	25.015	-17.122	-30.556	79.817	40.011	-4.573	119.53	10.531	-14.333
p2151	IPSRI68	R1B4	2	A2	A	2	2305.63	537395	0.0043	11	39	3.5455	130.756	92.7346	3136.54	1.35964	0.00912306	0.7092	261	0.522404	0.2561	113	0.73	0.074	0.054	-3.28e-05	-5.56e-05	1.73e-05	5.88e-05	-6.04e-06	-2.39e-05	1.16e-05	-9.55e-06	-27.54	103.17	-97.486	22.334	-46.437	58.576	-66.969	41.481	55.841	40.919	20.506	34.754	-25.617	-32.988	47.645	21.526
p2152	IPSRI61	R1A5	1	C6	C	6	2721.37	720153	0.0038	6	12	2	176.716	89.0236	2878.24	1.05855	0.00530838	0.5038	323	0.561815	0.2243	140	0.81	0.082	0.025	1.14e-05	-0.00016043	4.47e-05	-2.81e-05	-3.4e-05	2.67e-05	-2.16e-05	2.6e-05	215.93	134.67	-92.012	55.385	-79.473	-17.242	-11.38	-91.224	-49.956	30.764	-54.841	-0.22868	18.588	7.92	23.424	49.669
p2153	IPSRI64	R1A6	1	A8	A	8	2035.97	995448	0.002	2	24	12	153.277	114.314	3973.24	1.95235	0.00296442	0.7458	505	0.454751	0.2791	123	0.92	0.091	0.058	-1e-05	8.42e-06	4.55e-05	1.26e-05	4.97e-06	3.38e-06	-4.45e-06	3.7e-06	62.19	-138.63	-83.123	-20.432	18.205	86.434	30.341	7.2873	-68.697	-16.224	-2.8563	12.91	-24.121	11.355	7.3847	-6.3978
p2154	IPSRI87	R1A4	2	D7	D	7	1278.84	444942	0.0029	11	19	1.7273	93.7584	87.1596	1703.51	1.33124	0.0127309	0.9296	151	0.500022	0.1411	85	1.01	0.068	0.033	-5.82e-05	-4.49e-05	4.82e-05	4.39e-05	-5.21e-06	-6.72e-06	-2.46e-05	7.5e-06	-102.3	60.385	-0.2975	-53.924	123.48	-32.201	-46.113	-14.075	7.7603	-4.2079	31.405	-0.70047	-30.522	-37.55	17.539	-39.965
p2155	IHP1	R1A3	3	D4	D	4	1023.32	197571	0.0052	3	30	10	127.309	53.1527	2382.34	2.3273	0.0041364	0.4175	351	0.407183	0.1129	32	0.75	0.053	0.024	-7.58e-05	2.79e-05	2.15e-05	2.07e-05	7.92e-06	1.04e-05	-1.33e-06	-9.55e-06	-79.291	-197.31	1.9879	-43.551	40.166	21.839	22.387	16.395	22.61	-15.268	20.329	-10.89	3.298	51.009	40.033	5.1183
p2157	IPSRI52	R2C1	1	C1	C	1	1706.06	316973	0.0054	3	18	6	141.787	54.8026	1717.98	1.00742	0.00990438	0.3865	185	0.578338	0.2466	44	0.605	0.058	0.054	0.00016471	-0.00014396	9.86e-05	-4.25e-05	4.39e-05	-4.46e-05	2.77e-05	-1.65e-05	-8.3186	-3.5106	-67.076	52.098	-39.5	1.552	109.69	-53.106	92.47	42.882	-41.585	-20.208	-40.518	13.882	-64.039	-47.378
p2158	IPSRI77	R2B3	2	B5	B	5	1972.01	543343	0.0036	3	30	10	174.188	74.3644	3065.3	1.55469	0.00602076	0.4269	347	0.481454	0.1925	133	0.723	0.086	0.041	-7.43e-05	4.96e-05	9.84e-06	-4.1e-05	5.32e-06	2.89e-06	-8.43e-06	4.25e-06	250.58	-28.333	-39.225	-8.2376	-43.848	-44.228	37.345	71.037	0.23844	25.184	-38.953	7.7194	7.4345	-23.665	26.934	3.6216
p2160	IPSRI57	R2B2	1	C3	C	3	2074.55	340854	0.0061	1	36	NA	157.183	66.6707	4014.84	1.93531	0.00303336	0.4242	540	0.443192	0.2382	135	0.64	0.093	0.039	5.15e-06	6.87e-05	-1.29e-05	-9.6e-06	-3.33e-06	7.47e-06	1.12e-05	-9.51e-06	69.004	-285.93	4.7223	-42.98	41.781	89.772	-42.123	-7.1569	40.04	28.541	-12.511	8.854	-14.383	15.305	10.253	-18.513
p2161	IPSRI57	R2C2	1	D3	D	3	1728.74	406282	0.0043	3	34	11.3333	135.582	76.7924	3184.8	1.84252	0.00324018	0.5664	358	0.439607	0.2308	129	0.665	0.093	0.042	-0.00016029	-3.04e-05	-4.81e-07	2.38e-05	2.79e-05	2.86e-05	1.71e-05	-1.18e-05	-22.924	-47.566	-65.123	-4.001	9.5855	1.3127	-13.398	-27.008	-48.888	-34.221	33.075	7.3427	-11.142	-28.137	25.93	-52.292
p2162	ILP1	R2A3	3	B6	B	6	1551.25	538544	0.0029	3	22	7.3333	148.91	82.0997	3168.48	2.04325	0.00363084	0.5513	432	0.451925	0.2386	86	0.763	0.063	0.041	2.98e-05	3.34e-05	7.66e-06	4.02e-06	-1.01e-05	1.96e-05	-1.88e-06	-2.87e-06	41.185	6.4129	-86.804	7.5348	-3.0969	25.135	-39.955	-93.91	-76.956	-42.131	-33.098	-19.355	1.6545	0.88583	1.4177	-11.595
p2163	ILP1	R2B2	3	C5	C	5	1348.98	143406	0.0094	11	20	1.8182	76.983	54.0574	1538.97	1.13998	0.0250022	0.7022	148	0.537157	0.1802	36	0.453	0.047	0.028	0.00019101	1.72e-05	-0.00013523	5.05e-05	1.89e-05	-1.67e-05	-1.2e-05	1.67e-05	-339.81	119.21	84.611	4.0681	25.975	25.095	0.68448	14.109	14.77	5.3275	28.867	4.1492	-18.365	-22.086	-2.572	-15.364
p2164	IPSRI134	R1B5	3	D3	D	3	1447.97	396246	0.0037	9	23	2.5556	85.4856	86.9617	2326.5	1.60582	0.00932988	1.0173	241	0.489037	0.2364	94	0.586	0.07	0.037	0.00020069	-0.00012059	4.35e-05	3.08e-06	8.64e-06	1.5e-05	-9.95e-06	1.56e-05	-287.99	115.38	17.02	-0.87736	52.03	69.957	-58.407	-18.473	67.169	-20.052	18.665	-24.719	-10.621	-12.634	4.6317	14.085
p2165	IPSRI102	R1A5	1	A4	A	4	1985.94	554525	0.0036	6	31	5.1667	139.489	68.7247	2957.3	1.48841	0.0146383	0.4927	345	0.527506	0.1789	134	0.779	0.086	0.046	0.00015622	-5.62e-05	-2.43e-06	2.66e-05	-2.28e-05	1.27e-05	-1.44e-05	5.84e-06	35.679	122.72	-38.044	-164.4	-23.818	70.8	-90.018	96.764	-86.919	40.003	19.77	-57.101	21.291	-3.6864	15.345	65.767
p2166	IPSRI107	R1A3	1	A7	A	7	2072.31	762530	0.0027	4	28	7	135.352	115.896	3928.2	1.89554	0.0026427	0.8563	530	0.431587	0.2853	168	1.146	0.103	0.049	-1.71e-05	4.2e-05	2.41e-05	1.55e-05	-5.34e-06	4.35e-06	1.5e-06	-1.43e-06	52.604	24.198	-77.013	33.15	47.237	52.013	-14.432	-6.0292	-85.654	-62.04	8.4879	-2.4452	-8.1464	11.362	33.859	17.83
p2167	IPSRI107	R1B1	1	D7	D	7	1751.78	553736	0.0032	3	24	8	122.024	90.6147	2545.95	1.45243	0.00569904	0.7426	328	0.454567	0.2798	118	0.845	0.075	0.052	-3.28e-05	-7.58e-06	1.65e-05	3.12e-05	1.27e-06	9.03e-06	-3.97e-06	-5.02e-07	93.199	76.261	-51.755	45.134	105.02	3.6087	-16.026	-5.5424	-61.442	-22.008	4.6207	-6.5367	5.7894	-19.575	-30.655	-10.139
p2169	IPSRI102	R1B4	1	D4	D	4	1929.66	551223	0.0035	8	15	1.875	176.946	60.2325	3158.37	1.63611	0.00583692	0.3404	393	0.446754	0.206	170	0.776	0.087	0.043	-0.00010114	-4.86e-05	1.54e-05	-2.6e-05	-1.6e-05	-2.36e-06	8.78e-06	-9.57e-06	305.72	129.93	111.75	29.267	-143.3	-146.92	-103.06	-74.889	54.185	-70.699	40.707	3.0994	34.277	94.214	-6.9456	100.95
p2170	IPSRI100	R1A6	1	B3	B	3	1687.9	598868	0.0028	3	23	7.6667	158.332	88.7658	2367.4	1.4032	0.00514752	0.5606	220	0.493197	0.2099	57	0.687	0.063	0.041	-9.35e-05	1.95e-05	2.76e-05	2.33e-05	-1.1e-06	-3.53e-05	1.48e-05	-3.85e-06	41.104	-12.73	-92.928	-48.729	-53.399	41.748	-37.818	-39.17	-90.357	-40.864	13.444	-5.3858	-35.666	-19.004	37.988	-15.212
p2172	IPSRI94	R1B3	1	A2	A	2	978.468	74873.3	NA	4	11	2.75	92.6094	36.5174	1274.7	1.30283	0.00981246	0.3943	226	0.501148	0.1831	55	0.367	0.064	0.025	3.4e-05	4.06e-05	-1.25e-05	3.67e-05	-1.14e-05	-3.7e-06	3.76e-06	-3.61e-06	-125.33	-141.89	118.55	-96.12	99.252	-86.712	2.6931	2.0931	35.822	59.696	78.211	-38.155	52.585	26.625	15.704	-8.3947
p2173	IPSRI94	R1B2	1	B2	B	2	1462.01	422055	0.0035	3	13	4.3333	146.842	60.4303	2613.52	1.78761	0.00432024	0.4115	455	0.468884	0.1785	95	0.534	0.073	0.035	-0.00019524	-3.11e-05	4.77e-05	5.69e-05	-7.44e-06	-3.15e-05	7.26e-06	1.89e-05	215.96	23.576	46.058	60.983	39.547	-83.828	-31.856	-134.26	-14.539	-67.199	65.27	5.3933	17.341	-15.114	-2.4617	80.852
p2174	IPSRI110	R1C3	2	D1	D	1	1184.73	428078	0.0028	7	34	4.8571	108.695	80.9521	2634.2	2.22315	0.00519348	0.7448	339	0.430783	0.1725	70	0.594	0.07	0.036	-0.00018188	-0.00010074	-2.52e-05	3.74e-05	5.17e-05	3.65e-05	3.74e-06	-3.24e-05	-11.121	29.965	13.208	-52.539	83.533	-74.464	-43.969	-31.345	18.582	-35.258	12.295	8.7126	-25.449	1.4362	-7.0896	-16.451
p2175	IHP1	R1B1	3	D5	D	5	655.427	30964.8	NA	1	16	16	82.4982	28.01	696.983	1.06423	0.00905412	0.3395	92	0.526495	0.0919	9	0.25	0.018	0.022	0.0001893	5.04e-06	-9.16e-05	3.85e-05	-1.26e-05	5.48e-06	-5.06e-06	1.09e-05	-332.16	115.11	132.03	2.2594	-20.852	-26.685	36.836	-3.6141	-89.777	55.88	15.181	14.284	-36.619	77.215	1.3748	-42.965
p2176	IPSRI112	R1C4	2	B3	B	3	2445.1	NA	0.0014	5	26	5.2	150.979	109.513	5693.3	2.32919	0.00634248	0.7254	785	0.381997	0.2896	208	1.544	0.12	0.065	-0.0001253	-5.26e-05	-5.22e-05	-2.42e-05	-9.03e-06	-4.6e-06	1.07e-05	2.12e-05	331.22	308.79	NA	6.2236	-107.04	-94.543	-150.91	-22.132	52.282	-120.71	-25.594	-76.611	-23.042	76.488	-44.208	25.971
p2178	IHP1	R1C5	3	C5	C	5	1343.91	278483	0.0048	1	27	27	149.14	65.8659	2821.71	2.10006	0.00411342	0.4416	405	0.449374	0.1079	59	0.489	0.056	0.025	-0.00015818	2.81e-05	4.92e-05	4.01e-05	6.67e-06	-2.21e-05	-7.87e-06	1.28e-05	90.998	-233.14	-15.831	-36.114	82.654	70.612	-7.8343	-0.91527	-23.911	46.384	-63.051	-40.455	13.156	-14.823	12.499	0.89209
p2179	IPSRI118	R2C5	2	B6	B	6	1441.62	701299	0.0021	5	23	4.6	149.83	86.7578	2184.48	1.51492	0.00530838	0.579	181	0.46631	0.1607	52	0.609	0.069	0.037	8.9e-06	3.33e-05	1.32e-05	1.72e-05	-1.9e-05	-9.31e-06	9.2e-06	-1.01e-05	56.384	-30.519	-100.37	79.653	-9.4239	28.292	9.8544	20.049	-51.483	-20.298	-15.119	-43.058	-16.782	18.926	-3.2268	13.105
p2187	IPSRI121	R1A4	2	D6	D	6	972.959	546471	0.0018	5	14	2.8	105.938	90.5382	1572.98	1.61718	NA	0.8546	182	0.485728	0.142	50	0.43	0.06	0.024	-6.07e-05	-1.44e-05	-2.08e-05	-3.49e-05	-5.74e-06	-6.24e-06	-5.09e-06	9.2e-06	46.336	103.22	-17.511	-38.92	138.75	28.356	37.59	-18.186	14.811	-50.652	-6.9027	49.016	11.187	17.344	-17.161	-18.309
p2188	IPSRI104	R2A3	1	D6	D	6	2107.13	655341	0.0032	3	34	11.3333	158.332	75.2859	4663.56	2.21368	0.00406746	0.4755	717	0.441377	0.2301	87	0.815	0.065	0.039	-3.24e-05	4.47e-05	-5.3e-06	8.88e-06	2.1e-06	1.33e-05	-1.59e-07	-3.9e-06	203.54	143.43	-49.952	-30.185	0.4609	-3.1075	113.09	-52.608	1.5946	-11.157	14.932	39.149	13.906	-31.401	23.265	-5.1708
p2190	IPSRI110	R1A2	2	C1	C	1	1471.63	332879	0.0044	7	25	3.5714	103.64	63.4788	2264.45	1.53954	0.0139948	0.6125	290	0.490623	0.176	56	0.629	0.056	0.038	3.52e-05	7.55e-05	-2.76e-05	-3.98e-05	1.74e-06	2.7e-05	-8.04e-06	1.5e-05	-92.316	32.043	-46.605	-19.853	66.984	57.735	4.46	43.839	25.871	-10.052	52.402	-32.008	-32.485	-17.274	-6.8218	-14.577
p2191	IPSRI112	R2A6	2	A2	A	2	1569.1	1.47953e+06	0.0011	3	19	6.3333	171.431	99.2417	3546.27	2.25913	0.00438918	0.5789	447	0.354421	0.2329	156	1.077	0.092	0.051	-9.33e-05	5.03e-05	-6.76e-06	-5.02e-06	-1.53e-06	-3.18e-06	1.36e-05	1.14e-05	239.69	85.594	100.74	-129.95	-114.87	-58.975	-96.445	62.895	45.734	-117.12	-48.437	58.794	-14.733	63.9	-1.9159	-60.502
p2193	IPSRI139	R1B1	1	A3	A	3	764.256	422212	0.0018	5	23	4.6	135.352	63.4192	2441.62	3.19459	0.00680208	0.4685	405	0.31416	0.2751	199	1.313	0.151	0.058	-9.42e-05	-1.81e-05	9.76e-06	2.41e-05	-9.34e-07	-1.37e-06	1.03e-05	-4.99e-06	116.13	104.74	-57.723	-24.256	40.708	15.055	42.178	-21.646	-2.4493	-21.348	23.161	72.864	-0.22144	-12.877	16.345	-14.028
p2194	IPSRI164	R1B2	2	B5	B	5	2432.25	928929	0.0026	3	29	9.6667	129.607	97.8912	NA	3.55817	0.00245886	0.7553	NA	0.359545	0.2779	207	1.478	0.148	0.051	-0.00015069	-0.00016343	-0.00010074	-7.98e-05	-4.15e-05	8.09e-06	3.72e-05	4.12e-05	113.17	-9.019	58.648	-28.362	17.362	-112.95	-57.286	-16.025	120.54	-21.304	28.363	36.292	-42.175	63.34	-18.092	7.8181
p2196	IPSRI137	R1A6	1	B1	B	1	1016.89	395612	0.0026	4	18	4.5	139.259	83.2733	2409.91	2.36896	0.00452706	0.598	404	0.336335	0.1495	101	0.896	0.062	0.027	-6.1e-05	2.39e-05	1.73e-05	-1.16e-05	-1.59e-06	-2.18e-05	1.02e-05	4.45e-06	79.597	-228.47	5.4207	-44.136	96.54	67.991	1.8193	6.0502	-4.0422	46.952	-37.968	-38.417	16.588	20.607	41.24	-0.98761
p2197	IPSRI151	R1C4	1	B8	B	8	1046.13	699736	0.0015	9	36	4	120.415	94.1048	3016.12	2.88403	0.00615864	0.7815	469	0.280862	0.2112	151	0.893	0.113	0.029	-0.00011771	1.1e-05	4.81e-05	2.62e-05	1.82e-05	-4.45e-06	-1.67e-05	-9.15e-06	-6.7709	78.605	-45.192	-68.934	28.62	38.06	-81.515	3.1487	-26.333	-11.087	34.228	27.606	-59.075	-39.948	56.188	11.353
p2199	IPSRI151	R1C2	1	A8	A	8	1293.49	740474	0.0017	6	43	7.1667	136.042	98.5769	3475.5	2.68709	0.00829578	0.7246	545	0.279598	0.2854	178	1.112	0.135	0.036	-7.32e-05	6.16e-06	-9.3e-06	3.22e-05	2.9e-05	2.27e-06	-6.2e-06	-7e-06	135.28	156.4	-14.703	-146.16	16.636	16.283	-6.1462	14.229	-37.895	-4.0726	14.159	17.773	39.566	-7.362	3.2701	6.6145
p2200	IPSRI180	R1A1	3	D2	D	2	1004.01	542295	0.0019	2	19	9.5	135.352	93.8532	2591.91	2.58105	0.00404448	0.6934	368	0.334819	0.1924	175	0.867	0.115	0.032	-2.59e-05	2.43e-05	-1.18e-05	-2.95e-05	-2.48e-05	2.06e-05	1.04e-05	6.17e-06	51.647	-238.98	6.2609	-31.214	102.26	79.856	-1.3057	6.3444	8.167	23.776	-23.077	-12.892	-1.2286	34.427	42.656	-12.43
p2201	IPSRI178	R1B3	3	A1	A	1	612.334	123225	0.005	3	12	4	174.188	36.1575	1377.65	2.24966	0.0127079	0.2076	263	0.31501	0.157	149	0.664	0.103	0.025	-5.57e-06	-4.79e-05	1.72e-05	-1.37e-05	-1.16e-05	5.1e-06	1.88e-05	-1.24e-06	110.87	-40.763	-103.22	6.1624	-85.452	13.498	139.41	7.9959	47.139	76.854	-28.57	-27.58	-16.622	22.987	11.275	-21.769
p2202	IPSRI180	R1B4	3	D1	D	1	1113.51	689089	0.0016	7	23	3.2857	124.092	87.5712	2906.97	2.61134	0.00535434	0.7057	361	0.339484	0.2113	196	0.948	0.114	0.045	-9.45e-05	-8.9e-05	-1.44e-05	1.69e-05	1.96e-05	-1.42e-06	2.21e-05	1.15e-05	7.9186	69.34	-79.877	18.409	47.525	46.464	-35.446	10.991	-7.2952	-27.332	-6.0857	17.46	-17.144	-20.366	48.772	-1.0382
p2203	IHP1	R1B5	3	D4	D	4	747.473	297392	0.0025	3	26	8.6667	124.781	63.3445	2508.73	3.35555	0.00774426	0.5076	379	0.300257	0.126	121	0.619	0.106	0.024	-2.07e-05	4e-05	-1.94e-07	-3.97e-05	-1.87e-05	1.3e-05	1.62e-05	8.72e-06	39.359	-75.931	-41.83	126.35	79.441	-16.957	-32.638	92.19	26.653	44.352	20.981	100.38	-38.186	-1.1686	34.339	-21.869
p2205	IPSRI137	R1C5	1	A1	A	1	1198.87	870661	0.0014	1	19	19	161.549	96.3252	2604.09	2.17202	0.00484878	0.5963	292	0.393831	0.1646	112	0.903	0.071	0.027	2.23e-05	-6.23e-05	4.8e-05	-3.24e-05	1.67e-05	-1.44e-05	1.42e-05	-7.45e-06	192.03	-261.61	21.094	-9.8745	61.614	142.92	-27.276	-13.054	-25.218	63.837	-26.534	20.527	-0.40358	28.927	18.24	9.0085
p2206	IHP1	RiA4	3	A5	A	5	381.813	205049	0.0019	2	16	8	145.463	67.0012	1476.46	3.86684	0.00818088	0.4606	246	0.288928	0.1028	93	0.549	0.067	0.019	4.11e-05	1.52e-05	-7.97e-06	3.37e-05	-6.39e-06	-3.93e-05	5.23e-06	1.9e-05	-124.78	-188.89	32.686	-35.889	-65.404	-55.332	1.9825	-2.1338	0.67435	-44.078	12.107	61.561	-10.819	-17.58	11.961	28.48
p2207	IPSRI178	R1A3	2	C8	C	8	489.962	138155	0.0035	3	13	4.3333	164.996	41.9488	1560.34	3.18512	0.00914604	0.2542	315	0.316136	0.1495	116	0.541	0.086	0.022	-1.53e-05	-2.39e-05	-5.31e-06	1.58e-05	-9.24e-06	-2.4e-05	1.29e-06	3.55e-06	-2.7974	-229.54	-31.405	-28.719	-79.112	32.775	-3.2443	9.7943	42.115	-2.1537	28.176	63.155	-32.52	52.174	-2.7709	0.48473
p2208	IPSRI181	R2B3	3	A4	A	4	778.406	733908	0.0011	4	14	3.5	159.941	84.7329	2115.08	2.71739	0.00687102	0.5298	394	0.355409	0.1966	154	0.735	0.092	0.021	5.42e-05	-1.89e-05	-1.87e-05	2.73e-05	8.44e-06	-2.83e-06	-1.11e-06	-1.09e-05	244.97	-37.509	-31.546	18.465	10.437	16.082	97.726	32.621	-48.009	8.5344	-10.578	3.0869	15.221	17.247	-3.1667	38.896
p2209	IPSRI157	R2B4	2	D2	D	2	1223.33	632372	0.0019	2	12	6	157.183	71.7584	2383.95	1.94857	0.00772128	0.4565	392	0.395532	0.24	180	0.874	0.134	0.038	-7.56e-05	2.95e-05	1.27e-05	1.66e-05	-1.23e-05	-7.31e-06	-1.56e-05	2.76e-06	267.11	70.53	38	145.96	31.215	-89.185	-31.98	-68.477	-46.049	-33.244	134.25	-5.2152	31.501	-56.834	-15.317	36.859
p2210	IPSRI157	R2A3	2	C2	C	2	1375.41	465027	0.003	3	11	3.6667	164.996	65.8616	3514.33	2.55454	0.00638844	0.3992	758	0.390384	0.1636	147	0.825	0.125	0.033	-4.66e-06	3.83e-05	-2.92e-05	-2.12e-05	-3.11e-05	9.26e-06	7.93e-06	-1e-05	190.46	64.826	-45.966	122.19	-8.291	-37.908	-43.464	-157.92	-50.023	17.086	-32.642	-14.254	-51.405	-26.453	-5.668	-16.093
p2211	IPSRI181	R2B1	3	B4	B	4	552.872	409522	0.0014	3	14	4.6667	155.345	56.8264	1627.67	2.94463	0.010295	0.3658	290	0.286147	0.1532	145	0.732	0.093	0.028	6.72e-05	-1.61e-05	-2.05e-05	-2.07e-07	1.74e-05	-2.5e-05	-6.24e-06	-1.14e-05	95.221	84.125	-96.187	-4.3549	-38.227	42.507	96.152	-91.817	25.639	13.47	32.318	-19.47	32.05	47.414	-9.7724	-14.371
p2212	ILP1	R2C3	3	B6	B	6	656.592	277425	0.0024	3	15	5	137.42	52.0195	1313.31	1.9997	0.00820386	0.3785	180	0.297223	0.2099	101	0.739	0.058	0.029	5.77e-05	5.17e-05	-5.36e-05	-7.05e-06	1.35e-05	3.55e-06	-7.67e-06	5.83e-06	-128.3	-91.864	-37.425	10.452	-52.936	22.545	34.686	-1.0204	0.79055	-74.178	9.5662	19.948	-2.0511	16.527	-33.032	-9.4522
p2213	ILP1	R2C2	3	A6	A	6	857.103	386961	0.0022	4	17	4.25	145.693	69.0753	2202.4	2.56968	0.00519348	0.4741	337	0.303635	0.1925	114	0.851	0.072	0.034	-7.99e-06	6.73e-05	1.39e-05	6.07e-06	-1.17e-05	-1.12e-05	4.33e-06	9.93e-06	-23.583	-11.747	-95.198	-6.4199	-42.096	79.731	16.228	-5.63	-22.548	-45.805	18.629	-24.262	2.9606	20.48	-9.1023	-29.928
p2214	IPSRI147	R2A5	1	D6	D	6	509.816	35002.2	NA	1	12	12	86.4048	29.0001	855.545	1.67777	0.00898518	0.3356	164	0.378733	0.1351	39	0.39	0.057	0.032	0.0001181	1.7e-06	-4.2e-05	3.77e-05	1.65e-05	-3.51e-05	-1.99e-05	4.48e-05	-301.51	59.233	102.62	-29.281	-6.6572	-69.252	43.206	3.6068	-104.55	59.014	40.913	0.53632	-30.879	46.265	-7.7263	-96.821
p2215	IPSRI139	R2A4	1	D2	D	2	1104.97	307590	0.0036	5	22	4.4	122.254	66.9867	2404.4	2.17581	0.00535434	0.5479	362	0.368048	0.2491	179	0.959	0.124	0.035	8.7e-05	4.95e-05	-7.39e-05	-5.71e-06	8.47e-06	1.14e-06	-6.89e-06	1.21e-05	-20.205	-53.704	-59.394	27.814	53.252	29.178	28.938	42.417	-5.1259	-2.5912	23.794	-33.726	-23.974	14.687	-18.486	-35.402
p2216	IPSRI164	R2B2	2	B6	B	6	1683.03	496058	0.0034	10	31	3.1	101.572	89.8159	3509.74	2.08491	0.00489474	0.8843	544	0.377837	0.3109	172	1.014	0.112	0.052	-2.09e-05	-1.11e-05	3.03e-05	1.21e-05	2.06e-05	1.51e-05	-1.93e-05	-9.33e-06	-174.53	11.152	-17.038	-18.642	56.319	33.529	14.692	35.296	21.467	-32.506	65.016	-32.315	-25.636	-14.089	8.5265	5.6926
p2217	IPSRI143	R2C4	1	C4	C	4	1045.72	576706	0.0018	7	18	2.5714	99.0438	143.018	2000.64	1.91259	0.00928392	NA	281	0.433173	0.2024	130	0.644	0.095	0.027	0.00011117	2.17e-05	-5.99e-05	1.91e-05	-7.41e-06	2.31e-05	-2.3e-05	3.91e-07	-130.54	86.427	-43.709	-36.186	84.412	70.955	-60.697	-26.348	30.927	-22.054	34.966	-46.858	-26.706	19.432	14.753	3.3458
p2220	IPSRI173	R2A2	2	D6	D	6	1263.28	862362	0.0015	3	41	13.6667	152.128	93.6147	4820.51	3.81571	0.00464196	0.6154	737	0.292673	0.283	190	1.539	0.143	0.056	-4.22e-05	-3.85e-07	7.88e-06	5.86e-07	1.91e-05	-2.77e-06	-1.88e-06	4.6e-06	196.1	70.079	-52.076	91.417	33.792	-29.397	1.353	63.288	-44.747	38.921	93.268	7.5048	33.988	-29.718	-36.786	20.951
p2241	IPSRI205	R1A4	1	C2	C	2	891.64	149271	0.006	3	11	3.6667	125.471	42.5353	1105.8	1.24034	0.00935286	0.339	156	0.412031	0.1649	85	0.71	0.076	0.033	4.51e-05	5.14e-05	-2.17e-05	-2.76e-05	-2.04e-05	5.72e-05	-3.07e-06	-2.02e-05	-174.03	-77.36	-2.283	9.0273	-48.307	-12.873	54.121	17.842	15.75	-78.57	41.978	19.811	-6.8701	2.1567	-34.618	2.94
p2242	IPSRI210	R2A6	1	C4	C	4	971.794	688724	0.0014	5	21	4.2	175.337	76.627	2473.11	2.54507	NA	0.437	415	0.316044	0.2053	123	0.068	0.075	0.031	-2.07e-05	-1.96e-05	-2.23e-05	1.5e-05	-4.39e-06	-5.69e-06	-1.14e-09	1.02e-05	222.05	85.969	-76.59	26.709	-60.836	-2.7376	62.348	15.524	-71.057	-6.5286	-10.2	-23.813	65.663	-8.6645	-16.402	27.066
p2244	IPSRI224	R2B5	2	C6	C	6	863.911	728642	0.0012	11	15	1.3636	125.93	109.242	1809.45	2.09438	0.0246575	0.8675	177	0.358396	0.1367	65	0.75	0.065	0.03	5.23e-05	-5.38e-05	-6.8e-06	1.9e-05	-2e-05	-5.25e-06	7.77e-06	1.92e-06	65.7	46.935	-30.086	-82.554	26.109	25.897	-28.832	72.012	-74.461	28.528	20.91	-22.868	-91.409	-71.498	58.928	40.527
p2245	IPSRI213	R1A3	1	A8	A	8	1907.63	461223	0.0041	4	32	8	145.693	66.4179	4807.19	2.52045	0.00452706	0.4559	829	0.354007	0.2165	161	1.51	0.093	0.043	-1.65e-05	8.85e-05	3.3e-06	-9.44e-06	6.01e-06	1.04e-05	-5.31e-06	-3.87e-06	9.379	54.055	-76.031	-32.718	-47.652	2.4407	-12.285	14.965	11.801	19.846	8.2338	-7.9308	40.441	-25.576	12.096	-64.201
p2247	IPSRI212	R1A2	1	D6	D	6	683.763	40950.4	NA	5	11	2.2	64.5738	30.1125	585.99	0.857824	0.0239911	0.4663	73	0.461323	0.1729	67	0.59	0.066	0.022	0.00014278	5.26e-06	-8.09e-05	4.41e-05	1.99e-05	-4.21e-05	1.49e-05	9.31e-06	-329.68	175.76	182.57	10.254	-15.599	30.373	-18.261	-19.48	-35.361	117.59	-50.291	46.041	1.1638	11.89	-36.711	67.372
p2248	IPSRI217	R1B3	2	C3	C	3	637.552	197134	0.0032	1	26	26	119.956	58.7365	2010.75	3.15293	0.00491772	0.4897	351	0.2972	0.2196	173	0.94	0.103	0.04	-2.68e-05	4.46e-05	2.5e-05	-2.06e-05	1.82e-05	4.08e-05	-2.34e-05	-2.79e-05	-151.89	-149.53	32.677	-42.34	-21.622	-41.662	50.446	30.822	1.0145	-10.234	6.0009	-33.253	5.4491	49.85	18.716	34.01
p2249	IPSRI217	R1C5	2	A4	A	4	909.88	316543	0.0029	5	26	5.2	142.706	70.5284	1963.87	2.15876	0.00565308	0.4942	182	0.317515	0.2718	163	0.89	0.088	0.055	5.71e-05	-8.32e-08	-2.32e-05	-6.64e-06	4.17e-05	-3.87e-05	1.62e-05	-1.12e-05	-74.956	-63.225	-71.088	-13.302	-41.534	67.645	11.478	1.8286	-30.97	-47.997	38.194	-24.089	-45.212	0.59813	17.189	-12.773
p2250	IPSRI215	R1B1	2	D2	D	2	577.069	78620.6	0.0073	4	28	7	80.43	39.3387	1387.53	2.40494	0.0107546	0.4891	239	0.342793	0.1243	65	0.43	0.056	0.019	-6.98e-06	0.00015441	2.8e-05	-6.43e-05	-3.24e-05	3.58e-05	2.56e-05	-6.35e-06	-332.3	104	81.772	14.398	31.292	-5.2804	20.136	21.137	4.1997	-5.756	12.11	18.614	8.6518	-32.855	2.4666	-37.981
p2251	IPSRI226	R1B5	3	B1	B	1	1481.34	486997	0.003	1	21	21	141.327	87.1708	3620.96	2.4447	0.00301038	0.6168	644	0.395118	0.1976	140	0.94	0.083	0.043	-3.67e-05	3.96e-05	2.3e-05	1.05e-05	5.49e-06	2.08e-05	-8.36e-06	-1.25e-05	-120.6	-145.35	-23.262	-30.1	-36.693	13.994	34.033	-3.0647	-1.9826	-50.518	-24.414	-34.995	-10.869	12.864	-11.085	7.111
p2251	IPSRI226	R1B5	3	B1	B	1	1481.34	486997	0.003	1	21	21	141.327	87.1708	3620.96	2.4447	0.00301038	0.6168	644	0.395118	0.1976	140	0.94	0.083	0.043	-3.67e-05	3.96e-05	2.3e-05	1.05e-05	5.49e-06	2.08e-05	-8.36e-06	-1.25e-05	-120.6	-145.35	-23.262	-30.1	-36.693	13.994	34.033	-3.0647	-1.9826	-50.518	-24.414	-34.995	-10.869	12.864	-11.085	7.111
p2251	IPSRI226	R1B5	3	B1	B	1	1481.34	486997	0.003	1	21	21	141.327	87.1708	3620.96	2.4447	0.00301038	0.6168	644	0.395118	0.1976	140	0.94	0.083	0.043	-3.67e-05	3.96e-05	2.3e-05	1.05e-05	5.49e-06	2.08e-05	-8.36e-06	-1.25e-05	-120.6	-145.35	-23.262	-30.1	-36.693	13.994	34.033	-3.0647	-1.9826	-50.518	-24.414	-34.995	-10.869	12.864	-11.085	7.111
p2251	IPSRI226	R1B5	3	B1	B	1	1481.34	486997	0.003	1	21	21	141.327	87.1708	3620.96	2.4447	0.00301038	0.6168	644	0.395118	0.1976	140	0.94	0.083	0.043	-3.67e-05	3.96e-05	2.3e-05	1.05e-05	5.49e-06	2.08e-05	-8.36e-06	-1.25e-05	-120.6	-145.35	-23.262	-30.1	-36.693	13.994	34.033	-3.0647	-1.9826	-50.518	-24.414	-34.995	-10.869	12.864	-11.085	7.111
p2251	IPSRI214	R1C2	1	C8	C	8	1481.34	486997	0.003	1	21	21	141.327	87.1708	3620.96	2.4447	0.00301038	0.6168	644	0.395118	0.2212	46	0.55	0.051	0.019	-3.67e-05	3.96e-05	2.3e-05	1.05e-05	5.49e-06	2.08e-05	-8.36e-06	-1.25e-05	-120.6	-145.35	-23.262	-30.1	-36.693	13.994	34.033	-3.0647	-1.9826	-50.518	-24.414	-34.995	-10.869	12.864	-11.085	7.111
p2251	IPSRI214	R1C2	1	C8	C	8	1481.34	486997	0.003	1	21	21	141.327	87.1708	3620.96	2.4447	0.00301038	0.6168	644	0.395118	0.2212	46	0.55	0.051	0.019	-3.67e-05	3.96e-05	2.3e-05	1.05e-05	5.49e-06	2.08e-05	-8.36e-06	-1.25e-05	-120.6	-145.35	-23.262	-30.1	-36.693	13.994	34.033	-3.0647	-1.9826	-50.518	-24.414	-34.995	-10.869	12.864	-11.085	7.111
p2251	IPSRI214	R1C2	1	C8	C	8	1481.34	486997	0.003	1	21	21	141.327	87.1708	3620.96	2.4447	0.00301038	0.6168	644	0.395118	0.2212	46	0.55	0.051	0.019	-3.67e-05	3.96e-05	2.3e-05	1.05e-05	5.49e-06	2.08e-05	-8.36e-06	-1.25e-05	-120.6	-145.35	-23.262	-30.1	-36.693	13.994	34.033	-3.0647	-1.9826	-50.518	-24.414	-34.995	-10.869	12.864	-11.085	7.111
p2251	IPSRI214	R1C2	1	C8	C	8	1481.34	486997	0.003	1	21	21	141.327	87.1708	3620.96	2.4447	0.00301038	0.6168	644	0.395118	0.2212	46	0.55	0.051	0.019	-3.67e-05	3.96e-05	2.3e-05	1.05e-05	5.49e-06	2.08e-05	-8.36e-06	-1.25e-05	-120.6	-145.35	-23.262	-30.1	-36.693	13.994	34.033	-3.0647	-1.9826	-50.518	-24.414	-34.995	-10.869	12.864	-11.085	7.111
p2251	IPSRI214	R1C2	1	C8	C	8	1481.34	486997	0.003	1	21	21	141.327	87.1708	3620.96	2.4447	0.00301038	0.6168	644	0.395118	0.2212	46	0.55	0.051	0.019	-5.72e-05	5.52e-05	4.77e-05	6.96e-06	-4e-07	-6.38e-06	4.55e-06	8e-06	-101.72	-224.65	34.55	-86.721	-68.223	-36.151	-10.009	-21.663	27.66	-21.023	16.376	9.2034	3.417	-17.701	-17.395	12.607
p2251	IPSRI214	R1C2	1	C8	C	8	1481.34	486997	0.003	1	21	21	141.327	87.1708	3620.96	2.4447	0.00301038	0.6168	644	0.395118	0.2212	46	0.55	0.051	0.019	-5.72e-05	5.52e-05	4.77e-05	6.96e-06	-4e-07	-6.38e-06	4.55e-06	8e-06	-101.72	-224.65	34.55	-86.721	-68.223	-36.151	-10.009	-21.663	27.66	-21.023	16.376	9.2034	3.417	-17.701	-17.395	12.607
p2251	IPSRI214	R1C2	1	C8	C	8	1481.34	486997	0.003	1	21	21	141.327	87.1708	3620.96	2.4447	0.00301038	0.6168	644	0.395118	0.2212	46	0.55	0.051	0.019	-5.72e-05	5.52e-05	4.77e-05	6.96e-06	-4e-07	-6.38e-06	4.55e-06	8e-06	-101.72	-224.65	34.55	-86.721	-68.223	-36.151	-10.009	-21.663	27.66	-21.023	16.376	9.2034	3.417	-17.701	-17.395	12.607
p2251	IPSRI214	R1C2	1	C8	C	8	1481.34	486997	0.003	1	21	21	141.327	87.1708	3620.96	2.4447	0.00301038	0.6168	644	0.395118	0.2212	46	0.55	0.051	0.019	-5.72e-05	5.52e-05	4.77e-05	6.96e-06	-4e-07	-6.38e-06	4.55e-06	8e-06	-101.72	-224.65	34.55	-86.721	-68.223	-36.151	-10.009	-21.663	27.66	-21.023	16.376	9.2034	3.417	-17.701	-17.395	12.607
p2251	IPSRI226	R1B5	3	B1	B	1	1481.34	486997	0.003	1	21	21	141.327	87.1708	3620.96	2.4447	0.00301038	0.6168	644	0.395118	0.1976	140	0.94	0.083	0.043	-5.72e-05	5.52e-05	4.77e-05	6.96e-06	-4e-07	-6.38e-06	4.55e-06	8e-06	-101.72	-224.65	34.55	-86.721	-68.223	-36.151	-10.009	-21.663	27.66	-21.023	16.376	9.2034	3.417	-17.701	-17.395	12.607
p2251	IPSRI226	R1B5	3	B1	B	1	1481.34	486997	0.003	1	21	21	141.327	87.1708	3620.96	2.4447	0.00301038	0.6168	644	0.395118	0.1976	140	0.94	0.083	0.043	-5.72e-05	5.52e-05	4.77e-05	6.96e-06	-4e-07	-6.38e-06	4.55e-06	8e-06	-101.72	-224.65	34.55	-86.721	-68.223	-36.151	-10.009	-21.663	27.66	-21.023	16.376	9.2034	3.417	-17.701	-17.395	12.607
p2251	IPSRI226	R1B5	3	B1	B	1	1481.34	486997	0.003	1	21	21	141.327	87.1708	3620.96	2.4447	0.00301038	0.6168	644	0.395118	0.1976	140	0.94	0.083	0.043	-5.72e-05	5.52e-05	4.77e-05	6.96e-06	-4e-07	-6.38e-06	4.55e-06	8e-06	-101.72	-224.65	34.55	-86.721	-68.223	-36.151	-10.009	-21.663	27.66	-21.023	16.376	9.2034	3.417	-17.701	-17.395	12.607
p2251	IPSRI226	R1B5	3	B1	B	1	1481.34	486997	0.003	1	21	21	141.327	87.1708	3620.96	2.4447	0.00301038	0.6168	644	0.395118	0.1976	140	0.94	0.083	0.043	-5.72e-05	5.52e-05	4.77e-05	6.96e-06	-4e-07	-6.38e-06	4.55e-06	8e-06	-101.72	-224.65	34.55	-86.721	-68.223	-36.151	-10.009	-21.663	27.66	-21.023	16.376	9.2034	3.417	-17.701	-17.395	12.607
p2252	IPSRI226	R1B4	2	B8	B	8	1231.88	369395	0.0033	1	14	14	154.196	79.9034	2914.32	2.36517	0.00406746	0.5182	442	0.391189	0.133	96	0.68	0.069	0.029	0.00021923	-5.91e-05	-4.98e-05	6.74e-05	-2.35e-05	1.84e-05	-2.27e-05	2.46e-05	-154.46	11.649	-19.941	33.304	43.593	-9.6782	59.471	-38.92	51.034	-31.993	-60.71	-65.888	47.008	34.165	-27.061	-5.5954
p2254	IPSRI215	R1A5	2	B3	B	3	719.987	115677	0.0062	2	23	11.5	125.701	41.8381	1497.15	2.07923	0.0111683	0.3328	220	0.356856	0.2342	75	0.68	0.063	0.029	-1.8e-05	9.79e-05	6.38e-05	-4.24e-05	-1.19e-05	-5.45e-06	1.32e-05	1.04e-05	-157.42	-9.3072	-35.914	97.05	-59.734	-17.697	-16.265	33.779	40.87	-40.266	27.439	73.965	19.572	-67.203	-16.515	3.6632
p2256	IPSRI224	R2A5	2	C7	C	7	1092.47	398178	0.0027	3	11	3.6667	107.087	62.0685	1651.34	1.51113	0.00903114	0.5796	275	0.484487	0.2819	192	1.01	0.117	0.049	-4.93e-05	0.00010065	1.44e-05	-1.01e-05	-2.51e-05	-9.95e-06	1.33e-05	-1.6e-06	24.464	60.995	-5.2958	41.28	124.71	-13.048	87.979	-125.4	63.058	7.1168	5.1681	17.16	-15.565	7.6077	1.817	-19.969
p2257	IPSRI220	R2C6	2	A5	A	5	1074.91	610151	0.0018	4	31	7.75	116.968	95.3794	3401.73	3.16429	0.00565308	0.8154	626	0.316366	0.2631	140	1.11	0.109	0.056	-2.39e-05	4.02e-05	8.69e-06	2.6e-05	2.3e-05	-2.53e-05	-1.96e-05	1.42e-05	-1.7708	111	-54.379	-78.305	49.104	63.636	-44.353	-57.264	0.38219	3.8817	16.238	25.71	-5.5369	24.7	-12.26	-21.826
p2258	IHP1	R1C3	3	D4	D	4	733.323	132772	0.0055	1	13	13	175.108	41.9388	1499.9	2.04514	0.00937584	0.2395	227	0.384547	0.148	56	0.47	0.064	0.017	5.6e-05	2.63e-05	-4.4e-06	1.72e-05	-2.24e-05	-3.92e-06	1.45e-05	-2.64e-06	88.716	-303.84	26.049	-75.548	-34.091	75.391	-78.857	-26.805	73.143	50.95	12.809	20.837	-15.303	-8.4641	-26.461	-19.523
p2259	IPSRI228	R1C4	3	D1	D	1	1124.87	331304	0.0034	3	31	10.3333	142.936	65.4175	2621.1	2.33108	0.0047109	0.4577	417	0.352697	0.2063	192	1	0.099	0.038	-3.48e-05	4.47e-05	9.73e-06	1.49e-05	-1.5e-05	6.7e-06	3.12e-06	-5.95e-06	49.155	-43.505	-79.077	71.843	15.185	12.425	92.892	-50.031	23.441	11.134	-2.1124	8.8467	-34.981	34.17	-15.969	-44.72
p2261	IPSRI213	R2B4	1	D7	D	7	2820.53	698078	0.004	3	40	13.3333	155.575	94.2639	6662.36	2.36138	0.00365382	0.6059	1116	0.403575	0.2614	186	1.4	0.104	0.057	-5.2e-05	4.3e-05	2.91e-05	2e-05	1.67e-05	-2.39e-05	-4.51e-06	4.13e-06	142.23	195.98	-91.931	-25.239	-15.268	40.681	46.005	-34.226	54.819	51.032	-14.946	34.986	17.73	-24.704	69.81	41.726
p2262	IPSRI202	R2A3	1	A1	A	1	1681.26	279184	0.006	5	45	9	116.968	66.5256	3978.3	2.36706	0.00227502	0.5687	679	0.404724	0.2192	155	0.63	0.098	0.033	1.85e-06	4.84e-05	2.2e-06	8.68e-06	2.17e-05	6.38e-06	-2.05e-05	5.95e-06	-210.78	-35.165	1.3291	9.161	-37.297	-3.4354	41.706	18.91	9.4494	-87.373	44.224	-0.71397	-7.088	-30.679	-16.323	12.634
p2264	IPSRI220	R2B3	2	A6	A	6	1907	472027	0.004	4	24	6	109.155	80.0723	3412.3	1.7895	0.00514752	0.7336	476	0.463966	0.2883	132	1.28	0.105	0.071	-2.23e-05	8.72e-05	-4.09e-05	-7.96e-07	3.19e-05	-7.39e-06	-9.75e-06	1.13e-05	-5.7636	45.029	-29.899	-54.206	100.19	4.1386	-19.153	-1.1715	-14.552	-20.111	38.938	17.598	-22.97	-28.998	0.36952	-45.225
p2265	IHP1	R2C5	3	B5	B	5	794.813	56063.8	NA	2	13	6.5	116.509	34.0115	880.823	1.10779	0.0147991	0.2919	104	0.535618	0.1374	27	0.3	0.05	0.027	0.00011022	-9.73e-06	2.21e-05	-7.72e-05	4.28e-05	-1.58e-05	2.55e-05	-2.61e-05	-205.2	-2.974	12.163	52.233	-56.772	-70.181	-10.835	21.925	-29.433	-10.277	-30.302	84.921	40.309	-83.728	56.926	5.1525
p2266	ILP1	R2A2	3	A6	A	6	883.364	460061	0.0019	8	26	3.25	121.334	81.4044	1984.09	2.24587	0.0106168	0.6709	196	0.391143	0.129	63	0.63	0.056	0.032	-0.00019117	-5.8e-05	4.28e-05	9.75e-05	4.75e-05	-2.74e-05	NA	-1.08e-05	7.3606	76.278	-13.139	-72.889	8.107	-36.941	-82.743	-16.841	-3.4942	34.139	23.942	66.057	-52.524	-30.166	11.978	-23.263
p2267	IPSRI210	R2C4	1	B5	B	5	1770.91	563594	0.0031	NA	46	2.5556	127.309	86.3061	4590.26	2.59241	0.0113751	0.6779	583	0.380503	0.2396	157	0.91	0.098	0.056	8.15e-05	-1.41e-05	3.72e-05	-4.21e-05	2.91e-05	-1.07e-05	9.15e-06	-2.41e-06	-73.472	81.166	-67.69	-65	-71.802	55.284	-87.168	25.946	-2.1875	69.975	24.504	-36.441	-71.161	-25.11	61.019	56.417
p2268	IPSRI252	R2A5	2	D2	D	2	314.814	9670.1	NA	1	1	1	127.999	13.8781	309.77	0.984699	NA	0.1084	61	0.493174	0.1584	30	0.21	0.037	0.003	0.0001354	-0.00013704	4.72e-05	6.97e-06	-1.7e-05	5.76e-06	-3.25e-06	2.51e-05	-217.19	-58.273	62.524	-62.27	-99.569	-86.094	10.794	-54.908	-112.19	44.848	7.2113	-21.897	-34.085	-7.7495	-32.229	-58.237
p2269	IPSRI256	R2A6	2	A4	A	4	1174.88	528804	0.0022	3	22	7.3333	170.741	65.2302	2649.13	2.25534	0.00799704	0.382	390	0.368852	0.3804	188	1.48	0.108	0.052	-4.8e-05	-4.31e-05	-2.59e-05	-2.11e-05	1.32e-05	9.19e-06	6.9e-06	7.26e-06	317.83	-24.697	12.848	0.98145	-1.328	6.7076	123.6	52.268	-17.987	70.428	-24.383	-10.993	-21.031	-15.903	19.15	45.526
p2270	IPSRI264	R1B1	3	D2	D	2	694.102	258538	0.0027	1	4	4	168.443	59.1881	839.23	1.20815	0.0166605	0.3514	131	0.473572	0.1892	63	0.52	0.056	0.012	-0.00016691	-0.00016579	-7.18e-05	-2.22e-05	6.17e-05	6.14e-05	5.64e-05	-3.24e-06	426.92	-200.47	NA	-8.0404	61.382	100.76	-5.3363	-77.036	-110.71	129.39	-98.099	31.154	64.059	-102.58	-26.788	-60.791
p2274	IPSRI267	R1B2	3	B3	B	3	1326.41	420644	0.0032	2	23	11.5	151.208	76.2122	3406.78	2.56779	0.00342402	0.504	531	0.390867	0.1697	103	0.65	0.069	0.023	-7.03e-05	1.76e-05	6.79e-07	3.41e-05	1.84e-05	-1.4e-05	-1.55e-06	-7.35e-07	-14.425	-67.518	-94.898	82.982	-38.862	26.569	7.9958	19.649	-22.233	-41.312	13.13	32.625	-17.201	10.309	25.108	-18.003
p2276	IPSRI259	R1B4	2	C8	C	8	1234.78	503844	0.0025	1	17	17	165.456	74.7004	2446.22	1.98076	0.0052854	0.4515	368	0.374068	0.2106	102	1.18	0.06	0.033	-7.39e-05	3.2e-05	1.36e-05	-7.49e-06	-1.49e-06	4.56e-06	1.59e-05	-8.82e-06	264.77	-256.71	64.455	-6.9651	64.882	150.06	-30.442	-36.57	-55.549	105.21	-44.69	16.714	22.596	11.304	7.5324	7.4476
p2277	IPSRI239	R1B5	1	D4	D	4	396.593	190152	0.0021	8	18	2.25	101.801	57.6461	1423.38	3.58847	0.0109615	0.5663	186	0.232764	0.1766	85	0.55	0.05	0.012	-0.00017989	-0.00015455	-5.22e-05	1.1e-05	5.47e-05	4.13e-05	-1.32e-05	-3.32e-05	-0.5838	12.502	35.574	-43.593	133.48	-109.21	-48.478	-30.209	47.014	-31.207	24.796	-10.201	-32.215	-9.4843	-25.106	-26.184
p2278	IPSRI258	R1A6	2	A7	A	7	1076.57	788590	0.0014	3	13	4.3333	179.933	85.9593	2015.58	1.87282	0.0141097	0.4777	231	0.401093	0.184	72	0.64	0.048	0.013	6.78e-06	1.18e-05	8.59e-06	-1.84e-05	3.34e-06	3.35e-06	-7.71e-07	-5.24e-06	262.45	169.25	-16.856	-50.486	-43.427	-31.769	135.92	7.5419	33.137	39.161	12.87	14.04	49.899	-84.904	42.138	8.6118
p2279	IPSRI267	R1H5	3	C3	C	3	1304.86	494735	0.0026	2	21	10.5	145.693	84.7396	4216.83	3.23246	0.00372276	0.5816	694	0.335416	0.2608	188	0.93	0.1	0.039	-8.43e-05	9.06e-06	1.99e-06	3.22e-05	9.37e-06	-1.45e-05	-1.52e-05	6.41e-06	371.2	-91.397	168.53	52.203	90.62	-6.7624	0.96754	-4.516	-15.476	41.767	47.896	98.907	11.009	-1.0761	-1.9515	-2.8033
p2280	IPSRI240	R1A4	1	B6	B	6	1614.67	947465	0.0017	4	32	8	176.716	70.7615	3835.36	2.37464	0.0096516	0.4004	571	0.356397	0.3314	184	1.81	0.109	0.057	-4.57e-05	2.19e-05	-6.67e-06	4.82e-06	6.22e-06	9.15e-06	1.8e-06	-2.07e-06	327.94	138.04	104.61	-74.061	-30.289	-56.984	79.3	187.5	18.98	-19.529	-115.68	-66.827	-28.019	-30.748	-53.612	1.4393
p2284	IPSRI241	R1A2	1	A8	A	8	670.013	70203.1	0.0095	3	33	11	119.496	36.4058	2000.64	2.98629	0.00668718	0.3047	318	0.289249	0.2492	185	1.07	0.099	0.047	-0.0001025	7.58e-06	4.94e-05	4.87e-05	2.09e-05	-2.31e-05	-1.85e-05	-6.06e-06	-125.82	32.474	-52.538	16.562	-18.21	8.0596	-28.777	-50.422	32.09	-5.6345	-2.7919	0.96949	22.638	8.0368	-39.087	-61.515
p2285	IHP1	R2C5	3	A5	A	5	756.21	99933.8	0.0076	3	7	2.3333	150.979	29.5074	1048.35	1.38615	0.0210497	0.1954	173	0.429266	0.152	48	0.58	0.036	0.024	2.94e-05	4.47e-06	7.09e-07	-5.76e-05	2.5e-05	-1.33e-05	7.05e-06	-2.17e-06	46.861	6.8988	-70.551	33.066	-36.357	-45.07	108.74	-52.94	86.405	62.906	-24.941	-28.965	-2.0531	-1.107	-32.261	-54.039
p2286	IPSRI257	R1C5	2	B5	B	5	1115.01	208945	0.0053	3	13	4.3333	173.499	44.5135	2133	1.91259	0.0065493	0.2566	332	0.400289	0.292	88	0.54	0.071	0.037	-4.12e-05	9.73e-07	3.96e-05	1.92e-05	-1.29e-05	-1.23e-05	-3.08e-06	2.25e-05	149.3	-53.86	-92.227	68.651	-73.375	-38.113	80.839	-6.1516	22.218	76.837	-24.568	-50.086	-39.812	1.8127	-0.85564	6.6872
p2289	IPSRI236	R2B2	1	C1	C	1	1223.87	292287	0.0042	3	31	10.3333	172.35	63.6597	3038.42	2.48258	0.00668718	0.3694	436	0.316733	0.3442	159	1.24	0.087	0.0321	-4.87e-05	2.18e-05	3.25e-05	1.53e-05	1.04e-05	-1.03e-05	-3.38e-06	-3.82e-06	105.55	-11.297	-102.43	113.71	-80.862	-44.871	21.723	74.457	19.911	93.678	47.418	-67.923	31.107	13.729	-7.4262	-7.959
p2290	IPSRI236	R2B2	1	D1	D	1	1068.71	73533.9	NA	2	9	4.5	87.0942	32.1173	840.838	0.785865	0.0151898	0.3688	122	0.552049	0.2885	28	0.52	0.042	0.019	0.00018299	-8.96e-05	-7.95e-06	4.47e-05	-3.32e-05	2.94e-05	1.08e-05	-2.08e-05	-313.21	92.597	74.859	22.453	14.029	-24.646	9.8222	3.9182	-47.519	22.408	-9.0057	42.625	4.4544	-0.90914	31.321	-59.077
p2291	IPSRI242	R2B3	2	D1	D	1	1109.64	286442	0.0039	3	10	3.3333	98.814	75.2493	1130.85	1.01878	0.00687102	0.7615	166	0.536514	0.201	111	0.67	0.062	0.022	0.00013665	-7.32e-05	5.89e-06	1.87e-05	1.44e-05	-3.49e-06	1.09e-05	-1.02e-05	-148.76	-75.894	15.377	-9.5519	74.3	-15.647	83.369	63.746	18.686	-17.375	-7.3256	-37.094	46.829	65.924	24.725	8.7262
p2292	IPSRI264	R2C4	3	D1	D	1	732.959	289359	0.0025	1	6	6	175.337	49.2366	966.998	1.31987	0.0145693	0.2808	119	0.440366	0.1717	72	0.65	0.052	0.012	0.00012024	-2.99e-05	-1.4e-05	5.63e-06	1.3e-06	1.36e-06	-5.22e-06	-1.48e-05	1.6974	-259.24	-18.652	-48.937	-73.027	23.492	-35.291	7.4543	51.453	31.911	-11.938	54.246	-7.6003	-1.4259	-24.231	11.703
p2293	IPSRI239	R2A4	1	C4	C	4	848.803	152334	0.0056	4	36	9	119.956	42.9436	2303.06	2.7136	0.00882432	0.358	411	0.334956	0.266	161	0.81	0.087	0.033	-8.11e-05	9.41e-05	1.52e-05	1.78e-05	1.36e-05	-1.22e-05	-2.6e-05	2.43e-06	-61.636	66.237	-83.685	28.159	12.674	61.231	-29.73	-25.086	64.235	-2.8195	-12.614	-9.1053	4.8605	12.595	-36.583	-29.5
p2294	IPSRI240	R2B5	1	C6	C	6	1676.6	988372	0.0017	7	25	3.5714	116.049	96.3105	3562.59	2.12468	0.00687102	0.8299	576	0.41279	0.2951	165	1.72	0.095	0.055	-0.00015959	-6.72e-05	-1.8e-05	2.28e-05	2.98e-05	2.46e-05	-8.63e-06	-8.08e-06	214.1	136.11	128.69	-89.342	50.668	-49.123	-34.337	-50.075	98.562	-100.86	-3.0645	54.24	-79.248	35.18	-41.02	14.73
p2295	IPSRI257	R2A3	2	C5	C	5	958.142	139010	0.0069	3	12	4	159.711	38.2885	1620.78	1.69103	0.00946776	0.2397	265	0.399163	0.2818	134	0.61	0.087	0.019	-6.27e-06	4.06e-05	-3.52e-05	9.78e-08	-1.21e-06	2.5e-05	-3.38e-06	-6.54e-06	1.3367	-57.186	-77.302	35.903	-96.152	-7.7116	106.56	21.68	74.491	38.633	-48.73	-0.95953	-32.93	8.1063	-11.259	-13.611
p2296	IPSRI270	R1B5	1	A3	A	3	1050.5	510555	0.0021	7	27	3.8571	108.925	95.6491	2150.93	2.04704	0.00707784	0.8781	268	0.34971	0.1487	62	0.8	0.054	0.042	-7.75e-05	6.85e-05	6.73e-05	1.23e-06	-1.48e-05	-1.01e-05	1.92e-05	-1.37e-05	-104.98	-85.378	-10.929	-30.682	69.313	53.678	35.822	73.002	29.991	-0.22712	70.75	-25.157	-26.817	37.628	17.779	-13.666
p2298	IPSRI298	R1A5	3	A3	A	3	992.12	386536	0.0026	2	23	11.5	175.337	58.7723	2684.52	2.70603	0.0050556	0.3352	444	0.337553	0.1824	82	0.71	0.06	0.036	-0.00013066	-5.96e-05	-2.11e-05	1.63e-06	7.67e-06	1.45e-05	9.66e-06	3.24e-06	253.22	-104.3	-45.408	-19.339	-50.544	-1.8122	20.415	-0.36416	-52.983	22.755	-4.5971	45.865	24.239	-15.782	-7.3743	36.628
p2299	IPSRI268	R1B1	1	B1	B	1	1388.08	253464	0.0055	2	18	9	122.483	64.8503	4117.56	2.96546	0.00225204	0.5295	747	0.38418	0.267	155	0.7	0.085	0.037	-1.38e-05	2.93e-05	2.07e-05	2.98e-05	3.76e-06	-5.76e-06	-4.44e-06	6.21e-06	-54.713	-118.05	-3.1463	93.46	59.749	-72.77	-25.154	40.679	-39.324	-20.624	-80.07	-74.797	-34.806	21.863	37.978	5.7821
p2301	IHP1	R1B2	3	D4	D	4	831.643	105519	0.0079	1	20	20	125.011	40.8603	1688.34	2.02999	0.00581394	0.3269	274	0.403414	0.1407	66	0.44	0.069	0.031	1.3e-05	9.12e-06	5.03e-05	3.3e-05	-2.21e-06	-5.7e-06	-1.28e-05	-6.08e-07	-166.61	-169.32	72.817	-74.739	-45.27	-87.513	31.235	-6.6744	-13.323	-24.732	13.998	-17.173	-8.7618	10.814	12.828	49.257
p2302	IPSRI281	R1A6	1	D5	D	5	935.424	328873	0.0028	7	33	4.7143	107.546	77.917	2121.51	2.26859	0.00392958	0.7245	289	0.333876	0.2773	132	0.75	0.085	0.038	-9.7e-05	-0.00012664	-4.48e-05	1.41e-05	3.21e-05	3.34e-05	-3.01e-06	-1.05e-05	-61.412	11.961	3.8882	-39.637	81.885	-74.491	-27.842	-53.169	-25.483	-26.628	-1.068	-41.67	-4.0054	-17.311	43.186	-42.669
p2303	IPSRI296	R1A3	2	B8	B	8	968.117	425411	0.0023	6	40	6.6667	174.878	67.6678	3239.03	3.34608	0.00468792	0.3869	366	0.295684	0.1739	184	0.86	0.093	0.043	2.58e-06	-9.16e-06	1.38e-05	2.07e-05	2.06e-06	-3.6e-07	4.64e-06	1.65e-06	119.66	22.935	-114.24	-25.886	-97.329	46.702	43.816	55.164	-60.16	-3.02	12.303	-23.128	23.497	-1.1014	23.529	14.524
p2304	IPSRI270	R1A2	1	D2	D	2	880.257	529041	0.0017	1	19	19	156.953	85.6639	1937.21	2.20042	0.00629652	0.5458	220	0.377515	0.1337	53	0.67	0.052	0.028	9.71e-06	7.07e-05	7.85e-06	2.11e-06	-5.04e-06	-8.16e-07	-2.94e-05	2.12e-05	-25.257	-147.83	-75.568	35.576	-50.896	44.858	31.009	8.2147	-12.262	-47.622	-39.24	38.448	-33.929	35.791	-13.161	-3.255
p2305	IPSRI289	R1A1	2	B6	B	6	868.341	99378	0.0087	1	15	15	99.963	47.4065	1586.77	1.82737	0.00491772	0.4742	220	0.414169	0.1965	77	0.57	0.063	0.037	0.00011506	-3.19e-05	4.66e-05	8.65e-06	-3.55e-06	-1.07e-05	-5.26e-06	1.98e-05	-291.54	41.249	90.159	-21.359	-70.665	-59.941	48.257	-18.195	-126.15	46.236	11.224	-15.011	-11.992	38.93	13.437	-94.928
p2306	IPSRI281	R1C2	1	C6	C	6	822.141	173507	0.0047	4	21	5.25	100.882	57.9416	1445.9	1.7592	0.00537732	0.5743	210	0.40238	0.1301	65	0.5	0.055	0.017	-3.68e-05	4.85e-05	6.09e-05	3.2e-05	-2.1e-05	-8.26e-06	-5.88e-06	5.35e-07	-292.35	61.677	32.642	5.3124	-43.043	15.81	2.879	-30.397	-15.789	-32.598	-15.85	-61.526	41.241	-5.3722	42.2	-9.3226
p2308	IPSRI297	R1B3	3	B2	B	2	777.471	411145	0.0019	3	11	3.6667	174.418	78.1766	1604.69	2.06408	0.0123862	0.4482	224	0.346561	0.1735	137	0.63	0.091	0.019	-9.68e-05	-1.04e-05	5.51e-06	5.67e-06	-3.55e-05	-1.04e-05	6.1e-06	-4.54e-06	145.6	54.055	-88.308	58.393	-71.736	-22.094	123.9	-73.953	55.203	66.304	-34.1	-61.467	-53.951	-0.26421	14.716	-15.782
p2309	IPSRI288	R1B4	2	A1	A	1	2134.04	501341	0.0043	3	26	8.6667	172.35	77.1687	5020.67	2.35191	0.00317124	0.4477	934	0.409802	0.2828	173	1.16	0.094	0.056	-5.99e-05	-6.91e-06	-1.56e-06	-9e-06	3.29e-06	7.59e-07	-5.44e-07	5.31e-06	293.09	36.97	-5.3029	54.8	-57.434	-77.939	39.534	-4.9096	-24.164	-16.307	55.98	-15.462	21.959	-0.65398	-11.565	43.463
p2310	IPSRI289	R1C4	2	C5	C	5	1033.13	440198	0.0023	3	33	11	124.322	82.4844	2794.6	2.70413	0.00342402	0.6635	394	0.370185	0.1615	158	0.86	0.078	0.036	-0.00020441	-0.00015346	-5.4e-05	1.94e-05	5.41e-05	3.79e-05	1.41e-05	6.61e-06	32.069	-22.782	12.294	-43.353	72.009	-103.59	-51.2	-78.634	-11.25	-72.38	-15.601	5.104	-20.076	1.8127	7.7943	-23.632
p2311	ILP1	R2A6	3	D5	D	5	378.718	175698	0.0022	4	12	3	88.7028	60.9188	720.423	1.90312	0.0165916	0.6868	69	0.345987	0.1004	11	0.16	0.022	0.007	7.18e-05	-0.00010432	6.97e-05	-7.64e-05	3.94e-05	-2.27e-05	1.62e-05	1.68e-05	-184.33	-5.2214	21.608	14.536	104.87	-32.466	80.876	48.249	38.615	-18.958	-16.818	-17.04	44.436	37.342	-32.388	-0.029753
p2312	IPSRI296	R2B2	3	A1	A	1	1502.48	375463	0.004	3	45	15	172.58	62.4193	3842.26	2.55643	0.00664122	0.3617	596	0.354834	0.2034	204	0.86	0.12	0.047	-4.52e-05	7.15e-06	4.12e-06	2.54e-05	1.16e-05	8.73e-06	-8.72e-06	-6.47e-06	137.74	123.86	-87.388	-126.83	-65.078	46.432	116.67	4.02	17.804	47.509	-27.555	-69.692	23.374	-21.685	10.865	-20.144
p2313	IPSRI290	R2B5	2	B2	B	2	1898.75	803881	0.0024	4	34	8.5	152.587	96.2847	4580.6	2.41251	0.00259674	0.631	538	0.366071	0.3029	181	1.09	0.093	0.062	-0.00017046	-4.78e-05	-2.38e-07	1.34e-05	5.41e-06	8.35e-06	5.45e-06	8.38e-06	123.09	-40.996	-35.012	-60.377	24.811	-8.4602	-44.121	-18.757	-82.859	-103.55	-23.179	57.894	-45.232	-26.324	-4.7719	1.4123
p2314	IPSRI279	R2B4	1	A5	A	5	1216.45	519572	0.0023	2	26	13	124.322	79.9238	2781.5	2.28564	0.00514752	0.6429	455	0.394842	0.204	102	0.77	0.083	0.028	-1.89e-05	2.94e-05	6.43e-05	1.75e-06	-1.72e-05	1.83e-06	5.79e-06	3.92e-06	57.878	34.509	-58.264	69.379	83.302	21.726	45.032	-13.583	-29.273	-35.999	6.6466	46.635	73.162	40.384	2.6913	13.329
p2315	IPSRI279	R2C4	1	C4	C	4	973.335	382933	0.0025	3	17	5.6667	132.595	59.0243	1901.37	1.95425	0.009192	0.4451	302	0.379492	0.1945	49	0.58	0.046	0.023	-2.42e-05	6.25e-05	1.23e-05	1.71e-05	-1.66e-05	3.57e-06	-2.89e-06	-4.71e-06	55.838	74.266	-72.477	181.71	42.328	-6.7754	-103.75	-21.753	-18.189	55.342	8.0821	-31.94	15.502	23.269	-59.75	2.1888
p2319	IPSRI268	R2B3	1	C1	C	1	1228.61	206780	0.0059	3	10	3.3333	105.938	NA	1333.99	1.08506	0.011513	NA	199	0.526748	0.314	113	0.59	0.074	0.037	0.00012411	6.36e-07	-5.06e-05	-1.6e-06	-1.25e-05	-1.84e-05	3.63e-05	-3.02e-05	-1.8784	-34.706	3.6317	72.27	130.4	-67.38	-12.773	55.216	24.183	7.5206	-32.98	37.163	-2.0964	-19.751	27.672	-6.1632
p2320	IPSRI290	R2C2	2	B3	B	3	762.278	1.14019e+06	0.0007	2	28	14	146.383	124.474	3656.35	4.79662	0.00351594	0.8503	404	0.24083	0.3346	200	1.13	0.111	0.053	-9.62e-05	-0.00010766	-4.66e-05	-8.92e-05	-9.51e-05	NA	NA	NA	264.84	-29.418	NA	274.38	-161.57	NA	20.395	-9.7652	15.682	-137.79	81.114	-48.31	28.186	-41.255	NA	-77.343
p2321	IPSRI291	R1A1	2	B4	B	4	1367.51	319373	0.0043	3	28	9.3333	163.847	73.2344	2360.74	1.72701	0.00537732	0.447	197	0.415869	0.2128	58	0.79	0.072	0.043	-7.69e-05	-9.11e-05	-8.68e-06	2.72e-06	5.16e-05	1.98e-05	-3.87e-06	4.26e-06	33.33	-80.726	-104.53	-24.857	-76.065	66.875	21.315	17.141	-53.836	-6.3517	16.874	-14.639	-34.454	-4.8422	27.694	-8.264
p2323	IPSRI284	R2A2	1	A8	A	8	1177.84	200250	0.0059	3	8	2.6667	103.87	61.5411	1073.63	0.910846	0.00767532	0.5925	177	0.541064	0.2951	103	0.5	0.094	0.039	0.00019121	2.01e-05	-0.00011803	4.17e-05	8.19e-07	-4.52e-06	1.55e-05	-3.02e-05	-158.15	-63.483	29.491	47.986	43.135	-85.131	42.491	48.537	1.7324	-9.2373	-64.521	1.4929	5.8201	-21.16	27.759	37.54
p2324	ILP1	R2A4	3	B6	B	6	985.507	244444	0.004	9	23	2.5556	91.6902	69.1344	1510.93	1.53386	0.00822684	0.754	148	0.405183	0.1885	61	0.45	0.054	0.036	7.61e-05	3.02e-05	-3.25e-05	-3.2e-06	2.08e-05	-8.82e-06	2.54e-06	6.4e-06	-332.12	125.99	80.203	21.955	-15.229	63.101	-33.927	-32.101	18.326	-19.869	-8.1619	-11.248	14.926	3.4242	25.65	28.545
p2326	IPSRI305	R1C5	1	D5	D	5	1829.37	453978	0.004	4	35	8.75	126.85	81.4686	4343.68	2.37464	0.00234396	0.6422	643	0.417087	0.2021	102	0.87	0.079	0.043	-8.75e-05	3.7e-06	-1.1e-05	3.01e-05	2.13e-05	1.31e-05	-2.09e-06	-6.34e-07	-63.656	-55.204	-63.151	8.2642	20.332	58.737	49.191	21.332	-5.5948	-45.651	25.267	-11.007	-16.711	30.761	8.8998	-35.75
p2327	IPSRI306	R1A5	1	B7	B	7	1593.47	443212	0.0036	4	18	4.5	167.524	59.1588	3432.52	2.15497	0.00549222	0.3531	489	0.418144	0.1821	123	0.71	0.071	0.036	9.47e-06	-6.38e-06	1.23e-05	9.38e-06	-1.49e-05	-6.43e-06	1.77e-05	-4.93e-06	120.23	63.572	-100.2	47.262	-60.258	-3.5802	107.65	-57.549	51.934	53.071	-40.473	-47.356	-32.525	-5.7536	27.272	-16.898
p2328	IPSRI307	R1A6	1	D8	D	8	2972.49	981629	0.003	3	28	9.3333	176.027	80.5852	5960.32	2.00538	0.00484878	0.4578	860	0.412652	0.1983	4	1.34	0.014	0.056	-0.00018141	-0.00012686	-6.41e-05	-7.31e-06	3.42e-05	3.99e-05	3.48e-06	-8.27e-06	344.31	201.76	104.19	-14.152	-67.257	-134.42	24.38	54.302	104.26	-8.3344	19.809	-18.412	-19.071	-15.522	20.245	4.5272
p2330	IPSRI306	R1B5	1	A8	A	8	1364.58	377857	0.0036	3	17	5.6667	134.433	66.8513	1818.87	1.33313	0.0156264	0.4973	198	0.488348	0.1661	82	0.71	0.054	0.036	-2.85e-05	7.46e-05	4.75e-05	-4.69e-05	-3.47e-05	3.7e-05	9.78e-06	-2.51e-05	29.281	126.75	-104.45	-4.0966	-23.176	70.048	12.043	-12.939	63.068	59.495	-23.827	-51.241	-32.994	17.412	-25.18	9.955
p2331	IPSRI313	R1A4	2	A3	A	3	867.758	319783	0.0027	6	35	5.8333	133.973	76.2743	2580.19	2.97303	0.00399852	0.5693	286	0.327442	0.2528	5	0.83	0.092	0.045	-0.00012514	-1.44e-05	2.11e-05	4.21e-05	1.95e-05	3.55e-06	5.44e-06	-9.89e-06	-152.65	-63.528	-38.712	-10.71	-54.729	35.25	10.58	-9.0017	-16.877	-66.083	38.471	-20.627	-42.564	-11.661	-8.2683	0.67473
p2333	IPSRI318	R1A2	2	A4	A	4	1051.35	832488	0.0013	4	29	7.25	149.83	89.8817	3652.44	3.47485	0.00831876	0.5999	448	0.312942	0.2229	185	1.04	0.116	NA	-8.86e-05	-0.00012002	-6.31e-05	-0.00010529	NA	-7.83e-05	NA	NA	370.92	26.241	NA	121.26	-124.7	NA	48.639	87.756	40.201	-54.614	3.9616	-108.94	2.3304	-101.15	-28.216	7.2022
p2334	IPSRI299	R1A1	1	B2	B	2	913.714	391806	0.0023	1	30	NA	133.744	78.5737	2843.09	3.11127	0.00365382	0.5875	392	0.337576	0.1817	88	0.89	0.07	0.046	-7.41e-06	4.1e-05	-1.66e-05	6.55e-07	7.35e-06	4.43e-06	-2.83e-06	7.12e-06	-48.463	-251	39.477	-76.839	47.715	1.4127	-15.059	-9.5945	49.013	2.3878	2.4954	-20.871	8.5177	38.464	33.387	0.37223
p2337	IPSRI299	R1C4	1	B1	B	1	523.723	406506	0.0013	1	27	27	122.713	81.7976	1961.8	3.74564	0.00480282	0.6666	194	0.285687	0.1492	54	0.67	0.055	0.035	-0.00014254	-0.00014557	-8.2e-05	-4.4e-05	-7.16e-06	2.2e-05	1.89e-05	-7.29e-06	113.95	-53.148	111.4	-44.12	69.401	-138.76	-69.71	-89.559	9.4446	-72.477	-14.579	-90.965	1.6828	61.232	16.763	80.802
p2338	IPSRI300	R2A3	1	A3	A	3	1040.32	568259	0.0018	11	41	3.7273	86.175	110.995	3656.58	3.51462	0.00744552	1.288	605	0.326684	0.1935	145	0.85	0.09	0.042	-1.77e-05	2.59e-05	4.08e-06	-4.61e-06	1.11e-05	3.28e-05	-1.05e-05	4.22e-07	-156.28	91.268	-25.261	-24.22	137.15	54.307	-31.948	6.729	55.188	-32.642	24.907	-30.633	-24.714	6.4769	19.513	24.788
p2340	IPSRI339	R1C3	3	C3	C	3	1054.13	401554	0.0026	4	26	6.5	158.792	67.4595	2554.69	2.42387	0.0109615	0.4248	246	0.376481	0.1974	81	0.84	0.065	0.036	-0.00012311	-7.89e-05	8.58e-06	3.4e-06	-4.43e-06	-2.6e-05	-2.6e-05	-2.34e-05	349.24	6.6007	117.15	-24.034	11.144	-71.113	12.456	95.98	11.634	-4.5228	-27.774	-39.634	-29.356	26.818	-24.512	3.0803
p2341	IPSRI329	R1C2	3	A1	A	1	1190.99	610108	0.002	4	38	9.5	129.607	77.5684	3905.45	3.2798	0.00406746	0.5985	543	0.296143	0.2187	140	0.92	0.089	0.039	-9.64e-05	-0.00012885	-7.13e-05	-0.00010776	-9.65e-05	-4.43e-05	-1.17e-05	3.49e-05	272.81	-89.924	102.21	21.701	104.44	-17.246	-42.584	-3.2433	41.823	22.695	39.612	54.231	6.0698	87.158	18.826	-10.285
p2344	IPSRI325	R1B1	2	D5	D	5	867.418	345517	0.0025	4	5	1.25	104.099	91.1619	768.911	0.886229	NA	0.8757	116	0.555335	0.2458	65	0.6	0.074	0.066	0.0002295	-0.00017535	7.48e-05	-1.61e-06	7.54e-06	-4.87e-06	-1.3e-06	-6.75e-06	-60.624	-3.7517	-25.797	3.7965	90.275	37.232	76.31	27.187	41.024	4.0758	-10.199	0.25711	29.462	42.331	-90.527	-37.278
p2345	IPSRI305	R2B2	1	C5	C	5	1046.9	170956	0.0061	2	7	3.5	100.193	51.5074	875.078	0.8351	0.0119956	0.5141	123	0.554163	0.2653	37	0.66	0.059	0.038	0.00014926	-4.11e-05	-5.3e-05	1.49e-05	2.14e-05	-1.67e-05	-3.21e-06	-3.27e-06	-218.59	23.32	7.7718	66.459	21.254	-58.089	-5.3844	14.006	32.412	-33.411	-71.907	6.523	48.839	-69.827	26.821	17.714
p2347	IPSRI337	R2A5	3	D2	D	2	434.273	304683	0.0014	3	21	7	84.1068	69.308	1591.37	3.66421	0.00487176	0.824	280	0.286676	0.2301	71	0.98	0.067	0.039	-3.01e-05	0.00011362	4.07e-05	-4.04e-05	-3.86e-06	1.47e-05	-8.15e-06	1.08e-05	-241.5	85.12	0.5401	10.323	70.82	26.381	1.99	-15.599	70.563	-29.869	-30.963	-48.924	56.924	20.575	-20.416	27.595
p2348	IPSRI337	R2C3	3	D1	D	1	1383.43	278026	0.005	2	27	13.5	116.049	56.3299	3967.27	2.86699	0.00225204	0.4854	684	0.341942	0.2579	63	0.88	0.072	0.031	1.38e-05	2.61e-05	2.03e-05	-8.45e-07	-1.37e-05	-4.94e-06	7.17e-06	1.03e-05	-153.83	-22.972	-28.742	32.397	-1.1296	-12.807	41.637	-21.111	25.735	-53.739	-56.144	-11.397	53.592	3.2547	0.8125	4.7542
p2351	IPSRI325	R2B3	2	B5	B	5	1000.64	173295	0.0058	2	4	2	130.526	32.3634	530.608	0.530222	0.0199007	0.2479	58	0.638155	0.252	67	0.68	0.08	0.042	0.00025523	-0.00015935	3.14e-05	5.45e-05	-2.55e-05	1.23e-05	-9.57e-06	1.44e-05	-95.072	-83.722	-20.317	69.508	-14.807	-55.719	22.904	-9.1381	3.9155	-19.604	-106.17	21.295	4.9945	-22.918	8.6246	14.384
p2352	IPSRI325	R2B4	2	A5	A	5	1131.37	370008	0.0031	3	6	2	102.95	91.6733	1023.76	0.905165	0.0166605	0.8905	124	0.584749	0.2412	94	0.93	0.08	0.054	0.00017742	-3.55e-05	-4.32e-05	4.1e-05	3.9e-06	-2.25e-05	-4.2e-06	1.84e-05	10.876	38.978	-1.7393	101.89	145.36	-60.759	45.704	-59.599	68.489	21.217	-46.521	-21.566	-38.445	6.84	-24.58	-29.67
p2353	IPSRI326	R2B5	2	B7	B	7	824.653	563091	0.0015	2	25	12.5	99.5034	89.8389	2496.78	3.02795	0.00324018	0.9029	418	0.363314	0.2371	132	0.77	0.082	0.034	-0.00014763	-0.00017068	-0.00011703	-0.00010975	-5.69e-05	2.36e-05	NA	NA	14.672	-24.672	97.618	-37.615	134.21	-157.43	-50.023	-34.874	57.244	-57.521	17.138	-47.71	0.27486	61.07	22.293	25.132
p2354	IHP1	R2C2	3	D4	D	4	679.273	64029.6	0.0106	1	7	7	170.052	24.3909	961.483	1.41456	0.0142246	0.1434	182	0.478283	0.1168	27	0.27	0.045	0.023	8.66e-05	2.49e-05	-5.77e-06	8.94e-06	-1.52e-05	1.43e-05	3.48e-06	-2.15e-05	13.518	-278.27	21.56	-85.665	-47.014	10.171	-69.843	-30.273	59.104	27.942	20.888	34.367	1.0823	-31.86	-23.963	-1.0968
p2356	IPSRI354	R1B3	1	C7	C	7	1346.79	293122	0.0046	3	33	11	115.13	55.653	3260.4	2.42009	0.0041364	0.4834	502	0.394498	0.2865	78	0.7	0.058	0.04	5.24e-05	4.96e-05	1.82e-05	2.82e-05	-2.66e-05	2.16e-06	-1.62e-06	8.34e-06	-69.598	-23.314	-45.159	132.24	50.959	-19.098	-11.932	45.808	38.471	-17.237	-18.039	-17.111	13.223	-0.10316	-20.883	-13.821
p2358	IPSRI371	R1B1	2	A5	A	5	776.573	58586.1	NA	8	24	3	76.0638	41.1064	1456.24	1.87471	0.0217621	0.5404	241	0.410469	0.1515	91	0.57	0.073	0.029	-3.81e-05	3.33e-05	2.83e-05	-1.91e-05	2.53e-05	-1.11e-05	1.9e-05	-1.23e-05	-352.31	138.51	136.24	9.7547	-13.998	-5.0733	26.784	1.1345	-52.099	43.619	1.1314	24.114	-15.12	34.839	4.1801	-4.0956
p2359	IHP1	R1C5	3	B5	B	5	772.46	140474	0.0055	3	20	6.6667	116.279	49.7731	1669.04	2.16066	0.00728466	0.428	248	0.401575	0.099	33	0.5	0.045	0.023	-2.34e-05	7.12e-05	2.94e-05	-1.48e-05	2.32e-05	-2.66e-05	-1.04e-05	9.92e-06	-215.36	-98.657	71.031	-51.035	-57.517	-99.389	58.902	0.95312	-38.906	-43.903	29.423	-28.574	-32.065	-5.8927	-7.1194	38.135
p2360	IHP1	R1C4	3	D4	D	4	434.043	7211.8	NA	1	4	4	77.6724	12.1139	272.083	0.626798	0.0233017	0.156	30	0.622252	0.0938	8	0.14	0.015	0.006	0.00018587	-0.00015215	0.00012016	-8.78e-05	8.67e-05	-2.07e-05	-1.51e-05	2.65e-05	-323.77	156.43	177.22	6.3206	-18.219	0.64479	5.0485	-21.041	-71.447	94.025	-26.92	31.247	-17.511	43.42	-34.967	33.359
p2361	IPSRI373	R1C3	3	A1	A	1	1051.3	265926	0.004	2	22	11	132.824	63.8732	2306.73	2.19474	0.00445812	0.4809	361	0.382479	0.1488	101	0.63	0.061	0.036	-5.13e-05	3.24e-05	3.63e-05	3.78e-05	2.57e-06	-1.75e-05	1.28e-05	-2.17e-05	-114.25	-98.9	-35.611	15.57	-32.045	-9.3281	24.09	8.1993	-15.217	-49.667	-28.32	-42.198	-7.9985	0.93284	10.787	6.386
p2362	IPSRI372	R1C2	2	A7	A	7	1418.14	256647	0.0055	4	18	4.5	142.936	53.7045	3962.44	2.79503	0.0102721	0.3757	845	0.374436	0.192	163	0.99	0.088	0.056	-0.0001734	-0.00012993	-3.88e-05	-1.8e-05	-2.47e-05	-1.18e-05	2.34e-05	4.18e-05	195.15	24.224	111.95	-93.504	-13.141	-71.658	-66.038	68.421	104.51	3.5419	-4.7092	-63.081	-20.491	60.951	-31.684	57.82
p2363	IPSRI373	R1C1	2	A8	A	8	1206.17	277892	0.0043	2	25	12.5	111.913	77.0758	2595.59	2.15119	0.0033321	0.6887	403	0.385581	0.1844	81	0.56	0.058	0.032	-6.81e-06	9.49e-05	-5.39e-06	-1.93e-05	3.04e-05	4.22e-06	-2.95e-05	6.64e-06	-186.58	-65.94	8.5114	-12.842	-11.583	-13.615	55.939	28.119	-3.1927	-61.462	9.6322	-58.57	4.6106	20.154	18.156	43.049
p2364	IPSRI368	R2B2	2	C4	C	4	1263.43	362751	0.0035	6	16	2.6667	118.577	74.469	1503.12	1.18921	0.0104789	0.628	120	0.479685	0.2219	108	1.12	0.09	0.037	9.84e-05	-2.81e-07	-3.42e-06	-6.01e-05	4.09e-05	-2.45e-05	8.31e-06	-9.25e-08	-116.79	7.6069	-56.182	43.365	-11.048	36.745	19.696	21.068	69.625	-34.495	19.482	15.05	2.1359	-16.105	-49.203	-10.987
p2365	IPSRI357	R2B5	2	C2	C	2	1271.44	312938	0.0041	2	15	7.5	122.943	62.8976	2770.93	2.17959	0.00346998	0.5116	504	0.395762	0.1677	67	0.89	0.071	0.031	-5.92e-05	0.00010922	1.48e-05	-3.75e-06	-4.95e-06	-9.21e-06	1.01e-05	8.59e-06	-59.844	-186.23	1.9235	26.989	63.649	-11.356	15.796	49.234	30.668	-3.1124	-41.643	29.467	-0.73398	46.002	69.129	16.161
p2366	ILP1	R2C4	3	A6	A	6	714.052	137896	0.0052	2	13	6.5	105.938	58.6414	714.908	1.00174	0.0118807	0.5535	77	0.464541	0.1814	30	0.53	0.035	0.019	2.11e-05	6.91e-05	-5.45e-05	-4.04e-05	1.85e-05	1.63e-05	-6.24e-06	1.38e-05	-295.3	57.319	39.54	27.94	-64.484	10.822	-0.11549	-38.352	-28.864	-34.905	-51.722	-25.124	57.756	-28.08	53.402	-22.382
p2367	IPSRI375	R2C3	3	A4	A	4	642.284	484193	0.0013	3	13	4.3333	102.261	85.0442	1775.43	2.76473	0.00445812	0.8316	221	0.341161	0.2323	204	1	0.109	0.043	-0.00010166	0.00012381	6.46e-05	-3.81e-05	-3.72e-05	3.37e-05	2.23e-05	-2.02e-05	-108.5	-3.7165	-15.167	60.507	64.297	-43.813	32.54	-2.8351	-7.7451	-2.6067	-43.72	-110.47	28.669	38.82	0.25466	3.8931
p2369	IPSRI372	R2A2	2	C7	C	7	824.69	233279	0.0035	5	27	5.4	126.62	59.9379	2108.19	2.55643	0.00937584	0.4734	312	0.323007	0.1784	96	0.55	0.077	0.027	-3.2e-05	8.81e-05	4.05e-05	-3.39e-05	2.35e-06	1.51e-05	-6.14e-06	1e-05	-162.63	55.664	-56.708	-13.436	-89.592	81.069	-9.7584	13.059	55.217	-12.752	54.35	-13.617	-28.866	-39.418	-55.442	-14.795
p2370	IPSRI354	R2C5	1	B8	B	8	364.75	266263	0.0014	5	15	3	109.615	60.6746	1165.32	3.19459	0.00749148	0.5535	99	0.309655	0.3014	67	0.64	0.064	0.035	1.36e-05	6.44e-05	-3.64e-05	-1.51e-05	-2.45e-06	1.23e-05	9.28e-06	-5.52e-06	-228.91	43.892	-21.363	5.8502	-23.856	55.921	-18.354	-46.662	22.001	-54.274	-1.9022	-37.282	29.778	-9.4268	-3.6812	-17.827
p2371	IPSRI346	R2A6	1	A3	A	3	1189.03	525912	0.0023	15	34	2.2667	103.87	86.7138	3336.93	2.80639	0.00776724	0.8348	544	0.360441	0.1876	137	1.13	0.075	0.029	6.24e-05	-3.34e-06	2.2e-05	-1.34e-05	1.13e-05	3.48e-06	1.15e-05	-7.29e-06	-125.55	75.284	-51.617	-28.919	46.569	68.055	-53.224	-4.3292	43.564	-11.883	34.819	-33.075	-42.183	-2.1826	15.913	8.8041
p2372	IPSRI346	R2A5	1	D2	D	2	1068.35	508008	0.0021	2	31	15.5	147.991	83.8296	2978.67	2.78745	0.00383766	0.5665	414	0.350468	0.1794	108	0.64	0.069	0.024	7.45e-06	2.34e-05	2.62e-05	1.65e-05	-5.96e-06	1.44e-05	-8.36e-06	-1.3e-07	-83.246	-102.5	-61.203	-1.788	-64.093	59.094	13.428	6.8809	-25.277	-57.691	34.784	1.3405	-46.027	13.917	2.1308	-7.5164
p2373	IPSRI374	R2A4	3	A2	A	2	1695.89	241576	0.007	13	60	4.6154	107.546	60.6317	4560.84	2.68898	0.0029874	0.5638	733	0.393303	0.2628	63	1.01	0.072	0.047	-5e-05	9.46e-05	5.74e-05	-1.81e-05	-5.62e-05	4.66e-06	1.13e-05	-4.04e-06	4.8342	26.916	-20.436	-58.847	126.65	7.2058	28.845	-12.835	-47.217	-45.289	41.489	-28.713	20.002	28.219	-0.96267	-16.741
p2374	IPSRI347	R2B2	1	C4	C	4	1066.27	397639	0.0027	5	28	5.6	144.544	68.735	2607.08	2.4447	0.0100652	0.4755	353	0.385535	0.1747	1	0.68	0.082	0.03	-0.00014783	-0.00011276	-4.83e-05	-1.25e-05	1.09e-05	-1.27e-05	NA	-5.1e-05	146.75	102.83	6.9782	-111.92	-23.741	-79.332	-19.865	6.1085	62.781	29.339	5.2487	-33.334	-38.941	5.5688	-33.681	7.5233
p2375	IPSRI374	R2A3	3	C1	C	1	1599.78	282417	0.0057	2	41	20.5	150.059	67.669	3194.22	1.99591	0.00363084	0.4509	475	0.412859	0.265	51	0.8	0.067	0.055	-3.26e-05	5.24e-05	5.51e-05	1.52e-06	-4.01e-06	-1.37e-05	1.33e-05	-3.7e-06	-58.82	-220.88	-7.9343	-36.887	-31.381	24.659	5.0974	0.66926	21.905	-36.015	23.719	41.525	-23.436	39.298	9.2632	5.6855
p2376	IPSRI371	R1A2	2	B5	B	5	441.979	80827.2	0.0055	1	8	8	138.11	34.8213	767.762	1.73648	0.0146383	0.2521	111	0.367151	0.1862	66	0.82	0.064	0.039	-1.7e-06	3.51e-05	-4.99e-06	3.72e-05	-1.07e-06	-1.12e-05	-1.49e-05	1.72e-06	-70.281	-231.21	70.225	-108.97	4.5675	-56.521	-35.586	-51.121	34.327	29.809	32.513	-40.217	45.344	-18.632	0.89064	-7.1069
p2377	IPSRI347	R1A6	1	D4	D	4	1689.28	420930	0.004	7	29	4.1429	173.499	71.524	3825.25	2.26481	0.0067791	0.4122	516	0.426693	0.1804	115	0.88	0.084	0.036	-3.96e-06	5.23e-05	-8.1e-06	-6.13e-06	-2.39e-05	1.73e-05	1.18e-05	-7.09e-06	106.71	62.347	-101.35	-60.894	-73.716	15.003	57.539	92.235	0.86346	42.455	-20.52	-50.686	6.0026	-48.929	45.569	-18.979
p2378	IPSRI368	R12B4	2	D3	D	3	1036.92	81453.5	NA	7	15	2.1429	67.791	37.7077	956.198	0.922208	0.00882432	0.5562	85	0.557954	0.2283	34	0.97	0.051	0.034	0.00018625	-8.01e-05	4.18e-05	1.54e-05	-1.13e-05	3.28e-05	-2.17e-05	1.47e-05	-327.23	174.17	185.45	9.3323	-13.12	24.125	-13.05	-19.944	-50.549	123.88	-50.734	50.086	2.2429	27.956	-36.499	60.83
p2379	IPSRI342	R1A1	1	B2	B	2	1504.21	640761	0.0023	6	39	6.5	121.105	79.6282	3634.29	2.4163	0.00427428	0.6575	623	0.398496	0.2664	150	0.83	0.087	0.03	6.26e-05	-1.42e-05	2.13e-05	1.13e-05	-2.38e-06	-1.01e-05	1.04e-05	-1.46e-05	36.754	74.196	-66.083	-19.295	56.078	67.017	-11.77	12.488	-40.343	-25.037	44.925	-1.1677	-17.033	-9.6721	23.179	5.1617
p2380	IPSRI350	R1A5	1	B6	B	6	2060.9	368305	0.0056	1	12	12	190.504	63.4264	3170.55	1.53764	0.00466494	0.3329	503	0.494667	0.3186	155	1.06	0.096	0.049	-2.8e-05	3.58e-05	-1.33e-05	2.15e-06	-1.69e-05	1.02e-06	-9.29e-06	1.23e-06	276.47	-268.61	25.589	-33.221	-26.061	141.67	-47.291	-13.756	-32.894	151.94	-43.809	32.411	25.929	-8.6939	-43.667	24.693
p2381	IPSRI342	R2C2	1	B1	B	1	1759.91	835059	0.0021	6	27	4.5	109.155	105.549	4380.91	2.49015	0.00487176	0.967	752	0.43469	0.2474	113	0.88	0.082	0.042	-4.7e-05	-6.98e-05	-2.07e-05	3.25e-05	2.29e-05	4.31e-05	4.96e-06	-1.99e-05	-7.4251	84.945	6.0988	-79.197	77.145	-35.172	-66.508	-33.865	3.6938	-2.7191	-3.323	41.332	-49.149	-7.1194	-6.7513	-32.402
p2382	IPSRI355	R2C6	2	A1	A	1	1051.15	220992	0.0048	2	11	5.5	145.234	46.0141	1514.15	1.44107	0.00926094	0.3168	224	0.446869	0.177	34	0.5	0.053	0.023	4.48e-05	7.75e-08	2.74e-05	-3.01e-05	1.74e-05	-9.97e-06	2.01e-06	1.21e-05	-41.391	-115.4	-29.29	129.99	-22.667	-72.089	-44.847	82.087	7.7959	-4.6555	-4.8693	82.766	-4.8119	-17.065	50.148	-16.127
p2383	IPSRI355	R1B5	2	D1	D	1	1801.48	535346	0.0034	11	20	1.8182	94.9074	83.3204	3105.98	1.72322	0.0274841	0.8779	483	0.434276	0.3505	96	1.05	0.077	0.054	-6.94e-06	-1.42e-05	-4.25e-06	1.32e-05	-9.92e-06	1.39e-05	7.08e-06	3.8e-06	-119.17	95.776	-42.333	-6.2731	102.84	69.448	-14.297	-63.944	96.023	-3.4963	3.0766	-42.952	-17.141	43.861	-67.952	-17.783
p2384	ILP1	R1A3	3	D5	D	5	614.482	93866.8	0.0065	5	10	2	77.9022	48.103	706.405	1.14945	0.01496	0.6175	97	0.489198	0.1251	15	0.35	0.018	0.014	9.66e-05	4.54e-05	-0.00010467	1.06e-05	3.76e-05	-1.1e-05	-7.51e-06	7.77e-06	-338.55	120.25	76.747	8.0874	25.065	21.574	1.1521	4.2717	10.589	9.0216	7.5797	-7.0439	15.385	2.4514	7.8386	-10.045
p2386	IPSRI395	R1B1	1	D7	D	7	1532.6	495822	0.0031	4	19	4.75	130.526	64.8137	3348.65	2.18527	0.0116738	0.4966	560	0.415639	0.2174	119	0.94	0.084	0.048	-2.34e-06	6.6e-05	-5.17e-05	9.71e-06	9.69e-06	9.02e-06	-7.56e-06	-1.21e-05	94.8	103.06	-26.95	-139.33	16.781	24.447	-41.629	108.7	-68.689	10.889	2.991	-22.464	38.055	-6.4434	-23.086	6.4662
p2387	IPSRI410	R2A5	2	B6	B	6	1148.62	551956	0.0021	4	15	3.75	145.693	70.5503	2807.93	2.4447	0.00397554	0.4842	440	0.362555	0.2109	198	0.73	0.076	0.041	-6.19e-05	2.49e-05	1.31e-05	-5.48e-07	-1.52e-05	-1.06e-05	7.66e-07	1.74e-05	64.29	59.549	-66.095	-79.01	-9.5924	35.697	-48.88	-52.293	-74.941	-54.33	17.25	33.866	22.531	17.176	43.628	-13.033
p2388	IPSRI393	R2A6	1	B6	B	6	1267.93	350475	0.0036	2	31	15.5	117.428	79.5044	3418.73	2.69656	0.0026427	0.677	591	0.370254	0.2341	177	0.76	0.09	0.039	-8.53e-05	2.73e-05	1.03e-05	3.42e-05	6.11e-06	-3.64e-06	-4.88e-06	3.43e-06	-17.484	-110.79	-26.816	0.25033	97.441	-28.876	38.26	9.7804	-51.913	2.0903	-41.281	-72.621	5.1387	12.622	37.279	6.9351
p2389	IPSRI379	R1C3	1	A3	A	3	1132.44	135798	0.0083	2	21	10.5	170.052	41.1007	2009.37	1.77435	0.00671016	0.2417	345	0.353685	0.3035	134	0.73	0.075	0.038	-0.00012625	1.1e-05	3.52e-05	4.14e-05	1.01e-05	8.9e-06	-1.87e-05	-3.06e-06	64.11	-172.28	-89.19	41.426	-79.097	29.762	-5.8705	58.534	-3.1915	49.096	11.206	18.294	-17.167	35.146	25.946	12.837
p2390	IPSRI411	R1C4	2	C7	C	7	1030.41	403737	0.0026	4	39	9.75	121.794	64.8526	3091.73	3.00144	0.00818088	0.5325	483	0.339713	0.2182	143	0.82	0.086	0.026	-1.34e-05	1.06e-05	-1.04e-05	9.02e-06	3.05e-05	-1.19e-05	-2.63e-06	-1.22e-05	-3.0628	73.91	-66.973	106.35	23.537	-9.2988	-76.043	34.746	72.946	26.004	-51.989	18.978	-48.755	-42.492	13.302	-31.787
p2391	IPSRI413	R1C5	3	A1	A	1	1405.9	318142	0.0044	10	33	3.3	124.552	61.969	2979.13	2.119	0.00590586	0.4975	414	0.371242	0.2344	191	0.95	0.1	0.053	-5.99e-05	-2.37e-05	-1.25e-05	6.06e-06	1.25e-05	4.92e-06	1.74e-05	-9.48e-07	-30.547	-81.302	-51.547	-36.248	30.707	66.483	31.523	78.044	2.5797	27.624	42.248	-24.641	-33.739	9.7265	35.411	-2.9924
p2395	IPSRI392	R1B5	1	A4	A	4	2255.54	1.48987e+06	0.0015	5	22	4.4	163.618	125.723	4805.81	2.13036	0.00558414	0.7684	695	0.437539	0.2647	194	1.44	0.099	0.055	-6.59e-05	-4.12e-06	-2.3e-05	1.21e-05	1.03e-05	3.85e-06	-1.18e-05	6.81e-06	190.62	197.84	44.756	-157.49	-41.09	-49.572	-94.255	80.121	13.521	-6.0007	-59.631	37.754	-12.92	-4.4647	30.404	-62.787
p2396	IPSRI411	R2B5	2	C6	C	6	1290.64	214913	0.006	1	13	13	172.58	50.2534	2216.88	1.71754	0.0060897	0.2912	358	0.420074	0.2181	120	0.71	0.077	0.048	2.91e-05	4.81e-05	-3.67e-05	-3.99e-06	-4.94e-06	1.72e-05	-1.93e-05	1.1e-05	71.489	-289.44	6.3661	-71.88	-18.303	61.527	-69.654	-10.036	69.042	53.928	3.8893	21.258	-6.2035	-16.289	-15.985	-12.38
p2397	IHP1	R2A3	3	D5	D	5	848.22	143493	0.0059	3	22	7.3333	124.781	43.7951	1693.4	1.99591	0.0058599	0.351	243	0.411917	0.1365	77	0.58	0.069	0.021	6.67e-05	-1.2e-05	4.74e-05	-2.14e-06	1.35e-05	-1.19e-05	-4.97e-06	9.59e-06	-161.65	-96.336	7.517	35.766	-31.626	-53.366	39.533	24.559	1.3995	-67.624	-28.941	42.86	-8.7516	-21.193	2.1272	46.389
p2398	ILP1	R2C4	3	A5	A	5	624.749	218478	0.0029	3	10	3.3333	115.589	63.8456	787.754	1.26117	0.0116968	0.5523	77	0.449351	0.1519	19	0.38	NA	0.016	4.94e-05	1.46e-05	-9.93e-06	-4.14e-05	2.13e-05	-3.41e-05	3.16e-05	-1.32e-05	-256.48	33.669	-0.15795	23.533	-62.727	31.01	-12.82	-72.273	-2.2157	-61.075	-62.346	-20.736	60.249	-9.5321	13.315	-19.378
p2402	IPSRI413	R2B4	2	B8	B	8	1041.96	99509.3	0.0105	15	28	1.8667	106.857	42.2427	2744.27	2.63407	0.00652632	0.3953	451	0.347527	0.2184	140	0.64	0.089	0.037	0.00010071	7.69e-05	-7.88e-05	-3.86e-05	5.35e-05	-5.08e-06	-1.54e-05	1.79e-05	-288.27	103.68	38.47	19.401	-67.91	92.953	-51.259	-35.406	24.851	-17.976	3.9866	2.9608	-0.055655	-16.696	7.7037	12.075
p2405	IPSRI395	R2A4	1	A7	A	7	1563.44	524920	0.003	3	12	4	141.097	58.8277	2628.68	1.68156	0.00893922	0.4169	379	0.482488	0.2005	75	0.6	0.068	0.032	5.35e-05	-3.69e-05	6.99e-05	-3.01e-05	2.64e-05	-2.06e-05	-4.68e-07	1.2e-05	-31.045	97.428	-102.98	2.1447	-68.506	69.637	19.345	-44.83	105.98	31.686	-16.759	-21.148	-5.33	35.458	-38.059	-13.089
p2407	IPSRI416	R1A2	3	D1	D	1	1124.2	105184	0.0107	1	14	14	171.431	40.3866	1564.94	1.39183	0.0086175	0.2356	229	0.47047	0.1703	94	0.61	0.074	0.036	-1.3e-05	1.74e-06	-1.46e-05	4.74e-05	-8.37e-06	9.97e-06	1.15e-05	-1.83e-05	1.2166	-219.99	-38.865	-11.529	-98.397	3.5505	-33.451	7.9333	16.819	30.609	5.2323	46.146	2.2897	-8.4718	-5.8161	23.39
p2408	IPSRI418	R1A6	3	B3	B	3	1634.66	286089	0.0057	4	36	9	164.077	56.7091	3612.69	2.20989	0.00546924	0.3456	502	0.397554	0.2301	145	0.68	0.082	0.034	-3.85e-05	1.86e-05	1.89e-05	1.86e-06	1.13e-05	8.17e-06	5.42e-06	-1.32e-05	84.738	-3.5846	-104.21	-15.088	-68.587	2.2996	120.19	0.33904	41.245	63.728	2.9772	-62.194	-8.0358	-15.248	13.38	-36.161
p2409	IPSRI418	R1A1	3	A4	A	4	1151.93	198587	0.0058	2	34	17	156.264	52.3808	2443.23	2.12089	0.0049407	0.3352	361	0.358488	0.2528	164	0.86	0.09	0.035	-5.86e-05	-3.4e-06	-1.31e-05	6e-06	2.9e-05	3.25e-06	-4.37e-06	-2.8e-06	60.22	-40.811	-67.155	58.056	-23.371	-23.216	-81.122	-91.432	-96.698	-9.9878	1.033	-56.138	-11.161	-9.472	-65.837	0.10599
p2410	IPSRI416	R1A4	3	D2	D	2	989.742	223785	0.0044	2	17	8.5	176.486	52.187	1759.12	1.77814	0.00788214	0.2957	222	0.387489	0.1916	78	0.62	0.067	0.033	1.27e-06	-3.79e-05	2.51e-05	-2.63e-07	2.29e-05	6.11e-06	-5.85e-06	-1.41e-05	81.017	-122.83	-97.893	103.15	-118.22	-18.853	5.994	70.055	-2.623	64.077	-4.8728	-6.1209	-28.039	44.677	14.909	7.9149
p2411	IPSRI377	R1A5	1	D1	D	1	1420.5	427039	0.0033	2	28	14	176.946	73.3565	3555.7	2.50341	0.005745	0.4146	522	0.371702	0.2505	91	0.62	0.069	0.032	-1.34e-05	4.58e-05	-4.79e-06	-4.28e-06	-1.01e-05	1.21e-05	1.08e-05	-8.15e-06	84.257	-119.61	-31.321	-4.4837	-92.224	-88.988	-81.501	-16.524	11.274	40.903	76.529	-46.15	22.455	-41.314	-57.113	40.784
p2419	IHP1	R1A6	3	D4	D	4	1066.98	177098	0.006	15	49	3.2667	75.3744	62.2607	3121.37	2.92569	0.0104099	0.826	580	0.335209	0.1298	94	0.67	0.063	0.026	-8.77e-05	7.89e-05	3.83e-05	6.75e-06	-6.89e-07	3.18e-05	-3.06e-06	-1.75e-05	-234.93	27.331	45.942	-24.473	95.439	-36.748	49.559	74.401	28.664	14.232	54.672	-14.22	-35.45	-5.8654	-18.458	33.249
p2420	IPSRI436	R1A2	1	C8	C	8	979.997	390851	0.0025	3	25	8.3333	156.724	64.166	2336.84	2.38411	0.00675612	0.4094	380	0.367243	0.1685	102	0.52	0.082	0.019	-2.54e-05	2.19e-05	3.35e-05	-2.87e-06	5.08e-06	-6.49e-06	2.36e-07	6.45e-06	88.235	-13.268	-104.78	27.892	-34.944	24.031	119.14	-19.466	19.19	37.738	20.512	-28.42	-31.344	25.448	4.9766	-24.971
p2422	IPSRI419	R1A3	1	C1	C	1	1431.2	388748	0.0037	3	25	8.3333	140.178	67.9652	3687.83	2.57726	0.0071238	0.4848	639	0.362785	0.1839	113	0.76	0.062	0.04	-8.92e-05	-1.64e-05	1.43e-05	-2.66e-07	-8.29e-06	-8.37e-06	4.65e-07	2.28e-06	52.245	21.156	12.038	-6.6813	-23.626	-152.98	-71.7	-39.51	51.312	55.745	15.696	-4.5311	-11.577	-26.308	24.278	-51.502
p2423	IPSRI457	R1C2	3	D2	D	2	1110.73	389956	0.0028	4	19	4.75	174.878	51.7578	2336.61	2.10385	0.0147761	0.296	363	0.369955	0.2167	82	0.65	0.073	0.023	5.6e-06	-1.22e-06	-7.64e-06	2.71e-05	-6.82e-06	-2.81e-05	-9.34e-06	1.61e-05	146.24	155.34	-36.903	-58.077	-52.922	-2.9081	-35.781	58.543	28.049	-4.9087	-76.237	31.93	59.053	23.728	-21.7	-22.978
p2424	IPSRI445	R2A5	2	B2	B	2	1199.1	1.18428e+06	0.001	3	12	4	184.759	97.6276	1664.21	1.38805	0.00962862	0.5284	251	0.429197	0.2392	123	0.89	0.083	0.048	-0.00010717	-0.00013975	-8.32e-05	-0.00011193	-9.56e-05	-5.02e-05	-3.54e-05	-7.15e-06	406.51	-26.733	225.35	32.791	-187.96	-47.691	-46.204	-23.813	73.146	0.06424	17.266	-24.109	-0.084116	NA	126.18	-37.726
p2428	IPSRI455	R1C4	2	C7	C	7	1066.87	463384	0.0023	11	25	2.2727	98.1246	85.1964	1961.8	1.83874	0.0115819	0.8682	268	0.380939	0.2088	137	0.92	0.071	0.026	8.69e-05	2.43e-05	-3.01e-05	-4.33e-05	1.44e-05	1.16e-05	-5.72e-06	1.3e-05	-115.05	88.202	-42.063	-38.2	91.047	75.272	-65.557	-5.2632	23.569	-22.208	48.191	-50.527	-50.57	8.5064	22.886	26.722
p2429	IPSRI457	R1B4	3	B2	B	2	1706.5	461357	0.0037	7	23	3.2857	174.648	66.2415	3254.43	1.90691	0.00974352	0.3793	427	0.409779	0.3677	166	1.12	0.096	0.046	-1.21e-06	-4.13e-05	-4.24e-05	1.76e-06	-1.26e-05	-9.85e-06	6.56e-06	-8.95e-07	179.63	110.18	0.42859	-183.98	-21.397	34.119	-45.422	151.2	-78.448	-57.385	-11.659	-11.581	91.959	-19.563	-51.427	-25.552
p2430	IPSRI464	R2C6	3	A4	A	4	2003.49	634530	0.0032	3	13	4.3333	175.797	77.4498	2983.95	1.4903	0.00671016	0.4406	494	0.491634	0.3207	173	1.22	0.1	0.035	-4.4e-05	1.7e-05	6.15e-05	-2.8e-05	2.26e-05	-2.03e-05	-2.44e-06	-2.14e-06	205.22	96.964	-67.135	82.692	-52.619	-29.217	-14.98	-61.352	-20.616	16.116	-61.649	-12.335	-8.2423	-5.1966	-8.563	-18.955
p2431	IPSRI424	R2C5	1	A5	A	5	1114.65	190800	0.0058	3	26	8.6667	152.817	52.9915	2091.41	1.87661	0.00744552	0.3468	271	0.387351	0.2254	94	0.8	0.076	0.039	-3.88e-05	2.47e-05	8.57e-05	2.99e-05	-3.32e-05	-1.01e-05	-2.51e-06	1.75e-05	-33.283	-13.675	-95.041	125.01	-84.623	-0.27814	1.7407	35.112	48.303	-11.993	30.303	18.57	10.421	4.9239	-14.294	-11.447
p2432	IPSRI420	R2C4	1	C3	C	3	1318.38	324421	0.0041	4	31	7.75	135.352	63.5945	2684.98	2.03567	0.00641142	0.4698	412	0.413364	0.1768	81	0.71	0.077	0.021	8.08e-05	3.89e-05	-9.25e-06	2.36e-05	-7.5e-06	-2.14e-05	1.65e-06	9.63e-06	39.078	57.484	-76.691	-24.184	4.3119	51.999	25.823	-2.3777	-24.862	1.7416	77.847	5.1925	76.336	37.246	-44.535	-49.097
p2434	IPSRI464	R2A4	3	B3	B	3	1737.64	481707	0.0036	3	14	4.6667	139.948	82.389	2439.33	1.4032	0.00519348	0.5887	479	0.49908	0.3128	109	0.73	0.068	0.045	-6.42e-05	4.54e-05	2.89e-05	2.95e-05	-8.66e-08	3.48e-06	-5.42e-06	-7.87e-06	140.87	39.12	-2.117	96.275	53.878	-65.384	-92.99	-95.292	-81.414	3.8345	59.083	-63.53	57.487	-5.7964	-76.108	22.378
p2436	IPSRI434	R2B4	1	D6	D	6	638.025	118084	0.0054	2	8	4	92.3796	35.876	773.966	1.21383	0.00967458	0.3884	108	0.503124	0.2241	22	0.41	0.025	0.031	0.0001285	3.94e-05	-7.21e-05	-1.36e-05	1.35e-05	1.02e-05	-2.87e-06	-1.28e-05	-260.65	46.076	40.44	39.804	16.309	-69.245	-2.5724	20.475	-16.275	-12.419	-53.301	10.784	43.007	-60.04	49.795	5.1239
p2437	IPSRI456	R2A6	3	A1	A	1	2436.68	920249	0.0026	4	14	3.5	174.878	83.5597	2672.57	1.09642	NA	0.4778	333	0.516269	0.3472	119	1.07	0.099	0.042	-7.62e-05	-5.7e-05	-6.14e-06	9.8e-06	-2.28e-05	6.27e-06	-2.55e-06	1.16e-05	298.36	214.69	84.948	-53.122	-61.237	-85.035	-20.548	143.85	81.668	27.024	10.632	12.225	64.934	-10.644	-30.25	-27.061
p2439	IPSRI18	R1C1	3	B4	B	4	1397.62	156625	0.0089	4	36	9	148.681	38.8364	4739.17	3.39153	0.006894	0.2612	1131	0.348469	0.2298	155	1.15	0.075	0.039	7.84e-06	7.9e-05	2.03e-07	-8.2e-06	-9.26e-06	1.53e-05	1.05e-05	-1.56e-05	0.2971	36.845	-53.378	-77.302	-55.533	-21.564	-22.947	34.069	-6.6535	39.301	-7.7247	-48.396	80.223	-28.719	-6.9529	-47.223
p2440	IPSRI18	R2C6	3	B3	B	3	599.095	31048.5	NA	1	9	9	77.9022	22.9617	792.121	1.32177	0.00813492	0.2948	141	0.465276	0.1717	103	0.65	0.055	0.03	0.00018801	7.04e-05	-0.00014696	1.49e-05	1.97e-05	8.4e-06	-1.69e-05	4.24e-06	-331.38	120.42	129.96	-1.3915	-17.614	-27.012	35.152	0.14861	-86.308	66.481	17.188	23.696	-45.698	73.092	-2.2612	-44.15
p2442	IHP1	R2A5	3	A5	A	5	384.41	56675.7	0.0068	2	12	6	113.981	25.7081	996.183	2.59241	0.0100193	0.2255	171	0.348699	0.1171	54	0.52	0.072	0.035	6.7e-05	2.15e-05	8.79e-06	2.61e-05	-2.4e-05	2.51e-06	1.07e-06	1.08e-05	-192.38	-109.79	67.966	-29.626	-25.762	-103.73	41.876	15.045	-32.062	-34.143	6.0287	19.679	-7.4257	-11.573	38.938	58.536
p2443	IPSRI492	R1C2	2	B3	B	3	706.711	95892.6	0.0074	6	13	2.1667	62.2758	49.1186	1045.59	1.47894	0.00903114	0.7887	191	0.455165	0.2299	139	0.84	0.075	0.036	1.61e-06	0.0001352	8.87e-06	-7.25e-05	3.1e-06	4.17e-05	1.94e-06	-2.48e-05	-342.24	175.67	171.71	12.864	-32.33	36.875	-17.82	-11.066	-24.446	100.47	-38.701	34.098	-10.277	9.1126	-38.207	68.668
p2445	IPSRI7	R1B3	2	B7	B	7	1057.24	132405	0.008	4	18	4.5	151.668	40.8357	2007.99	1.89933	0.00657228	0.2692	338	0.403896	0.2082	123	0.77	0.088	0.03	-0.00013542	1.49e-05	2.58e-05	4.32e-06	1.37e-05	1.39e-05	-4.95e-07	-2.87e-05	96.751	47.825	-47.088	43.62	-13.294	-66.633	8.0592	-142.9	17.571	26.311	9.5988	21.468	-16.789	-10.019	31.267	-26.586
p2446	IPSRI4	R2C5	2	D5	D	5	552.059	261568	0.0021	1	8	8	154.196	60.2038	1009.05	1.82737	0.0122943	0.3904	101	0.406011	0.113	38	0.59	0.045	0.034	6.87e-05	5.31e-05	1.36e-05	-2.74e-05	-1e-05	-1.66e-06	2.18e-05	-1.72e-05	-71.927	-207.31	-20.323	-23.126	-41.841	-2.521	12.324	8.8014	20.734	-18.697	-59.594	8.9962	9.4825	6.663	-17.636	12.944
p2447	IPSRI7	R1B4	2	A7	A	7	1532.13	248642	0.0062	4	29	7.25	163.388	50.7473	4093.89	2.67194	0.0062046	0.3106	725	0.345711	0.2691	139	1.22	0.081	0.042	-6.99e-05	-8.32e-06	1.75e-05	3.58e-05	1.34e-05	2.82e-06	-1.89e-05	-2.15e-06	165.04	141.74	-37.438	-127.45	-36.669	-14.891	53.735	-61.047	25.038	-0.13478	-27.914	7.4176	4.9591	-7.0341	16.358	-53.332
p2448	IPSRI4	R1B5	2	B5	B	5	659.953	262403	0.0025	1	8	8	158.792	59.0678	1037.09	1.57173	0.0122943	0.372	114	0.39737	0.1187	34	0.54	0.05	0.02	-2.11e-05	2.35e-05	-4.9e-05	5.82e-05	2.91e-05	-6.89e-05	9.96e-06	2.04e-05	0.0063168	-93.195	-88.607	51.862	-23.248	21.446	-32.547	-41.419	-53.723	-39.929	-55.401	-39.841	-28.788	-18.458	-44.168	-12.098
p2451	IPSRI488	R1B2	1	C8	C	8	1084.7	285710	0.0038	1	19	19	136.731	67.3261	1667.66	1.53764	0.0063195	0.4924	208	0.391556	0.2545	78	0.76	0.07	0.03	-8.93e-05	5.01e-05	-1.98e-05	-2.76e-05	3.76e-05	4.42e-05	-1.2e-05	-6.68e-06	-45.828	-174.64	-38.038	-33.627	41.21	32.414	36.039	8.3457	-16.384	-16.976	-43.437	-33.567	0.43411	30.259	26.853	0.66921
p2454	IPSRI8	R1A2	3	A1	A	1	795.796	457328	0.0017	1	11	11	158.102	77.1188	1988.69	2.49962	0.00622758	0.4878	267	0.344861	0.1405	65	0.56	0.062	0.026	-5.67e-06	2.96e-05	-9.94e-06	-1.47e-06	3.62e-06	1.7e-05	1.01e-05	-3.33e-06	26.752	-164.36	-80.47	-6.7506	-3.9606	75.081	32.965	-1.8247	-34.231	-20.249	-27.644	24.19	-22.75	35.377	-13.664	-14.519
p2455	IPSRI17	R1A6	3	D1	D	1	940.351	480163	0.002	10	16	1.6	122.943	81.5521	1638.01	1.74216	NA	0.6633	199	0.366048	0.2334	78	0.87	0.063	0.035	0.00012649	-0.00012486	5.81e-06	2.66e-05	-1.71e-05	2.31e-05	-1.09e-05	2.63e-05	-62.365	85.217	-74.213	-63.725	-42.738	90.123	-90.784	20.375	-0.78188	34.283	33.126	-68.308	-68.022	-12.804	54.889	61.532
p2456	IPSRI465	R1A4	1	B1	B	1	1522.35	721631	0.0021	3	11	3.6667	176.716	65.5092	3372.32	2.21557	0.00588288	0.3707	599	0.416535	0.2131	115	0.92	0.066	0.02	2.88e-05	5.31e-05	-3.4e-05	1.07e-05	-1.11e-05	-6.41e-07	1.44e-05	3.89e-06	279.04	58.559	-20.604	89.144	-53.201	-81.18	65.129	-34.832	-8.7625	52.387	92.104	-42.057	43.98	-56.74	7.4302	49.602
p2458	IHP1	R1A3	3	C4	C	4	577.555	95407.5	0.0061	1	8	8	174.188	31.8603	1227.82	2.12657	0.0112832	0.1829	216	0.406172	0.1319	71	0.5	0.072	0.021	4.82e-05	-9.08e-06	6.1e-05	-7.2e-05	4.03e-05	-1.3e-07	4.42e-07	-1.54e-05	-9.0355	-267.02	10.901	-80.347	-80.179	2.2775	-59.365	-24.249	42.326	22.453	18.489	54.234	-9.7116	-26.82	-26.965	8.1294
p2459	IPSRI470	R2A3	1	C2	C	2	1155.39	133230	0.0087	1	3	3	116.968	41.2285	1315.61	1.13808	0.00698592	0.3525	239	0.572639	0.2571	85	0.68	0.092	0.062	0.00024525	-9.77e-05	-4.86e-05	0.00010825	-4.6e-05	3.39e-06	1.99e-05	-2.42e-05	-96.812	-202.58	74.523	-72.753	34.016	-70.591	-5.9265	2.4953	16.94	32.833	18.181	-22.03	29.983	27.7	62.424	29.478
p2460	IPSRI8	R2C4	2	B8	B	8	1353.49	120080	0.0113	4	16	4	85.2558	57.2751	2317.99	1.71186	0.00510156	0.6718	436	0.447995	0.2719	123	1.02	0.083	0.038	6.42e-05	2.48e-05	3.5e-05	-1.02e-05	-6.52e-06	9.54e-06	8.6e-06	-6.56e-06	-162.5	-72.454	51.972	28.2	139.93	-62.128	47.574	106.02	56.771	10.997	-29.956	19.282	-5.4727	28.045	39.713	47.632
p2461	IPSRI476	R2B4	1	A6	A	6	1207.17	140779	0.0086	4	21	5.25	139.489	41.7064	2379.12	1.97129	0.00553818	0.299	468	0.417684	0.2958	81	0.92	0.071	0.04	7.26e-05	1.04e-05	-1.95e-06	3.24e-05	-9.91e-06	-7.73e-06	1.69e-05	-1.91e-05	-66.215	-54.446	-59.176	100.46	-46.326	-17.742	22.576	38.079	32.078	-28.158	-14.448	59.066	9.8856	-9.0297	-17.419	-11.566
p2462	IPSRI476	R2C3	1	D6	D	6	1357.36	175662	0.0077	4	19	4.75	117.198	45.7445	2193.44	1.61528	0.00978948	0.3903	386	0.462473	0.2599	56	0.76	0.067	0.046	6.81e-05	5.57e-05	-2.04e-05	-2.62e-05	2.78e-05	7.06e-06	-5.33e-06	-2.72e-06	-95.538	-3.1404	-41.754	11.41	-3.1221	20.883	39.377	39.413	53.732	3.318	16.082	19.254	22.974	-2.6159	-69.669	-33.469
p2463	ILP1	R2B3	3	B6	B	6	595.879	42343.2	NA	2	13	6.5	95.8266	28.3096	840.608	1.41077	0.00893922	0.2954	130	0.410859	0.1803	22	0.43	0.024	0.021	0.00014761	5.08e-05	-8.37e-05	-2.85e-05	5.1e-05	-2.27e-05	2.51e-08	-9.48e-06	-280.98	10.53	89.476	-29.568	-26.462	-96.802	65.94	15.084	-74.481	0.33477	31.969	-3.9258	-2.2582	-14.394	2.5386	-47.052
p2466	IPSRI64	R2B5	2	D8	D	8	1001.6	483689	0.0021	1	12	12	154.426	77.524	1966.17	1.96372	0.0064344	0.502	272	0.42428	0.2831	128	0.88	0.097	0.04	5.76e-05	-6.23e-05	-2.51e-05	8.85e-06	-3.44e-06	-1.52e-05	-7.65e-06	2.94e-06	129.9	-195.41	-18.904	25.442	70.59	16.81	-31.992	-12.25	-61.175	29.223	-58.778	-77.097	-16.631	-18.841	-43.431	16.822
p2468	IPSRI26	R2C5	1	B2	B	2	2121.65	504570	0.0042	8	34	4.25	117.658	88.5123	6310.54	2.97493	0.00537732	0.7523	1102	0.383054	0.296	202	1.51	0.119	0.042	-7.4e-05	-1.11e-05	-3.44e-06	6.92e-06	-2.43e-06	-9.43e-06	1.39e-05	9.55e-06	79.253	-3.1306	-21.927	39.666	107.66	-70.216	-19.39	11.391	-11.03	-7.6548	2.1756	13.317	11.203	-29.068	-10.102	-14.762
p2469	IPSRI47	R2A4	1	D8	D	8	1050.69	311048	0.0034	4	31	7.75	149.14	52.688	2727.5	2.5962	0.00521646	0.3533	450	0.364509	0.2143	119	1.11	0.082	0.042	6.48e-05	6.94e-05	-1.89e-05	-9.05e-06	-7.32e-06	6.76e-06	-3.81e-06	1.55e-05	-4.8277	-9.6559	-97.116	21.123	-56.948	54.984	44.264	42.829	-1.0389	-21.257	48.764	2.3552	22.614	25.134	1.2738	-37.227
p2470	IHP1	R2C4	3	B5	B	5	1002.02	281609	0.0036	3	23	7.6667	161.549	51.5567	2591.45	2.58673	0.00981246	0.3191	397	0.36745	0.1444	123	0.75	0.075	0.023	3.33e-05	3.59e-05	-1.98e-05	2.55e-05	-8.54e-07	-1.56e-05	-3.21e-06	-2.73e-06	109.45	88.592	-59.828	-14.007	-33.792	-39.7	92.971	-121.87	77.55	80.792	-5.9947	-29.876	-14.877	-37.206	75.97	-15.194
p2471	IPSRI37	R2A3	1	D3	D	3	1321.29	214503	0.0062	1	11	11	146.842	52.1618	2672.11	2.02242	0.0042513	0.3552	498	0.424464	0.1673	42	0.71	0.049	0.022	7.6e-05	1.64e-05	-2.42e-05	-1.02e-05	3.39e-05	-2.51e-05	8.22e-06	-8.18e-06	-3.458	-264.86	49.111	-101.63	32.173	1.9081	-50.164	-34.991	72.724	35.759	13.24	-34.023	36.153	-12.885	4.5024	-0.28694
p2472	IPSRI47	R2B3	2	B1	B	1	827.056	163438	0.0051	2	9	4.5	130.297	40.1042	1356.74	1.6399	0.0140408	0.3078	190	0.439447	0.2173	107	0.76	0.066	0.02	0.00016725	-2.29e-05	-5.79e-05	4.53e-05	-2.18e-05	2.6e-06	1.42e-05	-1.4e-05	-97.656	10.281	-53.177	160.71	-41.381	-26.06	-75.007	44.984	68.68	-1.6667	5.4846	80.96	12.837	-49.694	-21.379	9.6219
p2473	IPSRI57	R2B4	2	C4	C	4	1193.99	148187	0.0081	NA	44	1.5714	65.9526	62.7799	3019.34	2.52802	0.00202224	0.9519	508	0.376114	0.2373	143	0.97	0.096	0.03	-8.58e-05	4.69e-05	4.07e-05	3.19e-05	1.54e-05	2.87e-06	-2.08e-05	4.76e-06	-345.73	156.1	102.13	13.95	-18.028	49.22	-27.722	-4.1163	12.003	57.974	-20.362	6.5499	-0.22331	25.826	10.566	57.122
p2474	IPSRI64	R1C1	2	A8	A	8	2031.6	932990	0.0022	3	19	6.3333	149.37	90.4602	3892.35	1.91637	0.00360786	0.6056	608	0.467528	0.3094	173	1.17	0.11	0.07	3.2e-05	2.33e-06	2.88e-05	-1.47e-07	2.57e-06	-7.21e-06	8.76e-06	1.18e-05	214.37	36.102	-14.013	0.18756	15.481	-57.295	29.122	-56.553	-35.057	-39.489	33.838	-11.129	28.946	-50.52	-37.053	35.112
p2475	ILP1	R1B1	3	D5	D	5	539.232	60331	0.0089	5	16	3.2	69.3996	41.181	1035.94	1.92206	0.00521646	0.5934	145	0.373034	0.1108	56	0.58	0.056	0.012	0.00012069	2.38e-05	1.23e-05	-7.95e-05	7e-05	-1e-05	-3.36e-05	3.77e-05	-335.96	173.14	179.85	10.706	-22.472	24.163	-13.531	-17.249	-40.445	102.79	-48.285	38.346	3.9266	11.7	-28.388	67.256
p2476	IPSRI68	R1B3	3	A3	A	3	1413.43	478513	0.003	3	23	7.6667	171.201	61.8683	2596.74	1.83684	0.0088473	0.3614	314	0.412123	0.2864	119	1.12	0.078	0.048	-5.89e-05	4.5e-05	-3.09e-05	1.4e-06	3.02e-05	7.27e-06	-2.83e-05	-1.91e-05	232.54	214.87	10.037	-11.899	-34.326	-85.336	28.669	-95.596	73.938	98.485	47.816	51.158	14.995	-47.543	85.452	-30.485
p2477	IPSRI59	R1C2	2	B5	B	5	1488.2	479481	0.0031	4	20	5	166.145	70.3766	2805.17	1.88418	0.00498666	0.4236	398	0.421844	0.2922	111	0.75	0.081	0.037	-2.02e-05	3.88e-05	2.97e-05	-1.55e-05	-6.31e-06	-3.4e-06	1.91e-05	-9.61e-07	213.4	-10.928	-59.804	58.076	-22.205	-7.4928	133.8	-63.278	-3.9002	23.25	15.681	-22.074	-41.172	-2.9202	10.535	36.739
p2479	IPSRI61	R1C5	2	C6	C	6	893.849	412765	0.0022	2	10	5	147.072	104.341	1754.75	1.96372	0.0101112	0.7095	218	0.347343	0.1755	142	0.62	0.086	0.019	0.00013559	1.09e-06	-3.62e-05	7.61e-06	-6.88e-06	1.01e-05	-1.06e-05	-3.29e-07	106.19	-127.7	-32.304	153.66	55.459	-16.888	-67.952	83.514	9.408	66.586	52.531	11.191	-23.87	20.198	17.713	-35.106
p2480	IPSRI67	R1B2	3	C2	C	2	1103.22	293820	0.0038	2	8	4	173.729	55.5644	1504.73	1.36343	0.0119726	0.3198	213	0.428186	0.3717	169	0.71	0.108	0.037	-7.46e-05	6.55e-05	1.14e-05	-3.22e-05	-1.92e-06	-2.26e-07	3.79e-07	1.49e-06	157.38	-14.678	-41.302	179.06	-34.992	-79.346	-121.49	16.701	-50.903	53.271	88.336	-91.478	10.188	-17.684	-46.954	-20.738
p2481	IPSRI68	R1C4	3	B4	B	4	1160.13	555137	0.0021	3	32	10.6667	171.89	88.2424	3108.05	2.67952	0.00847962	0.5134	363	0.366094	0.2757	140	1.1	0.089	0.034	3.94e-05	6.25e-06	3.4e-05	1.72e-05	-2.71e-05	-6.92e-06	-5.98e-06	1.87e-05	177.32	193.62	-94.67	30.128	-43.345	-17.687	-10.743	45.756	14.296	100.13	-16.537	-25.717	70.732	-40.723	44.208	7.2064
p2482	IPSRI61	R2A5	2	C7	C	7	922.427	259411	0.0036	1	5	5	179.014	42.6868	1020.08	1.10589	0.0140638	0.2385	163	0.498942	0.2359	166	0.64	0.072	0.029	-1.09e-05	-3.01e-06	-2.29e-05	-1.97e-05	1.65e-05	-2.66e-05	5.1e-06	1.42e-05	100.12	-297.33	2.0357	-60.982	-50.344	85.041	-66.352	-14.558	55.695	59.131	5.1978	40.64	-24.624	3.4628	-25.603	-16.387
p2483	IPSRI52	R2A6	2	B3	B	3	865.659	141366	0.0061	2	6	3	120.875	37.5688	1205.3	1.39183	0.0079281	0.3108	166	0.496276	0.3138	28	0.61	0.043	0.027	0.00012905	-0.00010306	9.29e-05	6.11e-06	-3.16e-05	5.11e-05	-8.41e-06	-5.11e-06	-72.643	-163.79	-1.1487	-14.06	62.52	-1.9847	46.755	20.26	12.046	0.53469	-49.267	-17.883	21.356	55.672	44.695	17.38
p2484	IPSRI67	R1C3	3	D2	D	2	1161.84	417628	0.0028	3	9	3	175.797	48.1956	1713.16	1.47515	0.012616	0.2742	199	0.457233	0.2392	119	0.68	0.088	0.045	2.43e-05	2.47e-05	-2.91e-05	4.11e-05	-1.87e-05	-1.34e-05	2.76e-05	-1.97e-05	261.55	94.018	12.159	-7.698	-45.519	-52.818	123.86	-100.88	68.829	17.267	16.228	-13.184	-39.419	-76.643	73.698	-10.965
p2485	IPSRI26	R1B4	1	A2	A	2	1643.6	432374	0.0038	4	25	6.25	175.108	74.439	3564.2	2.16823	0.00376872	0.4251	561	0.404494	0.2643	88	0.82	0.069	0.034	-1.43e-05	-2.04e-05	2.29e-05	-1.8e-06	-5.56e-06	-1.34e-05	1.07e-05	2.12e-06	164.02	-164.25	-88.374	-25.279	-57.185	52.898	23.238	15.707	-35.898	72.011	-17.337	17.572	21.725	-11.441	-15.556	10.434
p2487	IPSRI37	R1A5	1	D2	D	2	1563.83	477372	0.0033	2	16	8	176.486	84.79	2541.59	1.62475	0.00880134	0.4804	452	0.449075	0.1861	101	0.92	0.065	0.024	-1.01e-05	8.23e-05	-5.29e-06	2.55e-05	-7.61e-07	-2.78e-05	-5.71e-06	1.41e-05	193.87	57.252	-30.096	205.07	-17.353	-72.632	-96.497	54.254	-26.983	96.372	91.134	-110.06	35.648	-23.668	-44.26	-51.208
p2488	IPSRI41	R1A4	1	C6	C	6	855.368	263284	0.0032	3	14	4.6667	114.67	61.6516	1471.41	1.71944	0.00898518	0.5376	212	0.44402	0.1669	63	0.5	0.049	0.012	0.00013336	-3.34e-05	1.98e-05	-2.17e-05	1.18e-05	7.07e-06	4.72e-06	-5.42e-06	-229.83	51.965	-19.86	52.689	-55.444	33.728	-42.224	-37.885	37.45	-44.698	-40.561	35.916	86.045	-40.931	11.311	-27.092
p2489	IPSRI42	R1A1	1	A8	A	8	1600.55	638541	0.0025	4	14	3.5	175.567	81.4892	3206.17	2.00348	0.00427428	0.4641	432	0.460956	0.3679	132	1.12	0.095	0.045	9.6e-05	-9.3e-05	3.57e-05	3.06e-06	-1.55e-05	2.49e-05	-7.19e-06	9.59e-06	319.96	-93.938	4.5693	47.746	-36.792	-18.677	57.786	-14.5	-50.604	63.366	5.2319	-10.011	-5.4162	-3.7821	-10.595	77.857
p2490	IPSRI42	R1A6	1	A7	A	7	1303.27	237205	0.0055	2	8	4	175.337	39.7962	1756.36	1.34828	0.00774426	0.227	285	0.535963	0.3494	99	0.99	0.069	0.046	6.6e-05	-6.08e-05	1.47e-05	9.56e-07	1.46e-05	-4.16e-07	1.53e-05	8.07e-07	47.295	-205.65	-54.231	45.646	-88.411	-5.2528	-48.15	58.692	16.856	50.565	-9.9506	82.863	-12.948	12.017	41.066	23.839
p2492	IPSRI77	R2C5	1	C2	C	2	1253.61	351075	0.0036	NA	30	1.875	110.764	79.5227	2610.76	2.08302	0.0037917	0.718	293	0.404356	0.1692	158	0.84	0.086	0.032	5.78e-05	4.99e-05	-4.88e-05	-1.28e-05	2.64e-05	-4.95e-06	-5.67e-06	1.7e-05	-251.92	60.797	-6.2473	6.2458	-46.323	70.506	-38.29	-44.897	9.5593	-28.258	14.603	-24.125	-5.3777	-8.5159	18.148	-17.009
p2493	IPSRI93	R2B5	1	B7	B	7	1611.91	1.21298e+06	0.0013	7	19	2.7143	131.675	114.706	3124.36	1.9391	0.00799704	0.8711	490	0.404471	0.3082	184	0.92	0.104	0.04	4.83e-05	5.41e-05	1.07e-05	3.39e-07	-2.97e-05	1.63e-05	9.32e-06	-7.49e-06	134.43	196.77	-20.606	-157.87	23.859	66.142	-9.8742	-15.152	-32.118	-5.0037	-1.4393	35.246	9.9469	51.751	-18.515	40.307
p2494	IPSRI93	R2B3	1	D7	D	7	1139.53	301898	0.0038	2	16	8	103.41	77.8665	1963.64	1.72322	0.00489474	0.753	312	0.429427	0.3034	167	0.84	0.108	0.039	2.17e-05	-6.79e-05	-4.16e-05	-5.15e-06	3.74e-05	3.5e-05	9.83e-06	-7.3e-06	-30.34	49.901	-17.737	73.063	130.93	-33.112	53.344	-42.646	31.498	-41.427	-88.459	-0.70228	32.943	16.221	60.322	11.226
p2496	IPSRI77	R2B2	1	C3	C	3	1724.95	334699	0.0052	1	44	NA	176.257	62.6	4777.54	2.77041	0.00282654	0.3552	685	0.388178	0.2019	165	1.07	0.093	0.051	-0.00016546	-4.31e-05	1.79e-05	1.5e-05	-5.77e-06	5.08e-06	6.24e-06	-3.76e-06	201.2	-97.831	-55.431	-30.176	-35.205	-14.18	0.57306	-64.908	-67.603	-30.97	-43.605	38.241	-39.523	-47.094	-71.524	38.902
p2497	IPSRI71	R2C3	1	A1	A	1	1938.01	892425	0.0022	3	23	7.6667	160.4	84.3093	4945.76	2.55264	0.00432024	0.5256	981	0.390315	0.2016	166	0.84	0.09	0.035	-3.66e-06	2.56e-05	-1.3e-05	9.12e-06	1.5e-05	2.89e-05	-1.81e-05	-4.62e-08	130.21	142.78	-47.927	-84.132	-43.843	-39.862	10.242	-69.054	31.913	62.394	28.405	47.533	55.477	10.407	47.294	-17.642
p2498	IHP1	R2C6	3	A5	A	5	1045.41	258431	0.004	2	20	10	149.14	56.3973	2250.66	2.15308	0.00510156	0.3781	318	0.417799	0.1139	88	0.61	0.059	0.022	3.1e-05	0.00010623	-4.21e-05	-2.66e-05	2.3e-05	-6.26e-06	-7.46e-06	9.98e-06	11.518	-177.35	-55.898	75.341	13.08	3.2941	-4.4586	30.59	-6.3412	-6.0481	-64.131	21.908	-32.834	30.613	10.284	-19.333
p2499	IPSRI110	R2C4	3	A2	A	2	1079.96	284335	0.0038	4	38	9.5	108.466	62.0969	2430.82	2.25155	0.0078132	0.5725	314	0.416513	0.2727	96	0.85	0.079	0.022	8.81e-05	5.54e-05	-3.78e-06	-3.65e-05	8.9e-06	-7.47e-06	2.28e-05	-1.47e-05	-195.26	68.863	-36.39	32.768	-23.153	38.332	-37.341	-30.218	84.218	-7.6641	-10.376	32.536	32.999	-40.752	-49.361	-38.636
p2500	IPSRI107	R1C4	2	B8	B	8	2024.14	868305	0.0023	2	32	16	143.625	94.7255	5410.64	2.67384	0.00273462	0.6595	926	0.345458	0.2671	200	1.4	0.096	0.045	-0.00013814	-8.24e-05	-1.36e-05	2.26e-05	8.57e-06	1.37e-05	1.64e-05	1.29e-05	251.16	22.123	89.202	77.837	42.817	-99.558	-68.861	-68.057	-22.135	-86.658	94.292	14.038	61.771	3.0201	-12.435	74.268
p2501	IPSRI104	R2A4	2	C7	C	7	2439.5	929848	0.0026	3	47	15.6667	156.034	87.8365	6618.7	2.7136	0.003447	0.5629	1037	0.393969	0.2392	157	1.29	0.096	0.046	-0.00014982	-0.00011813	-4.14e-05	2.91e-05	5.38e-05	2.92e-05	-6.62e-06	-4.82e-06	259.87	237.21	59.668	68.464	-18.808	-132.6	-132.66	-75.092	3.3321	49.118	73.693	6.2119	41.169	8.3677	-21.121	21.926
p2503	IPSRI94	R2B4	1	D8	D	8	1438.46	432557	0.0033	2	30	15	115.589	88.3752	3145.96	2.18717	0.00542328	0.7646	447	0.403414	0.1875	142	1.08	0.086	0.034	-9.14e-05	4.63e-05	2.23e-05	3.7e-05	2.42e-05	-1.48e-05	-1.69e-05	6.04e-06	-43.712	51.44	-74.834	42.494	50.589	44.861	-40.598	-2.3995	15.573	-23.927	7.5569	38.271	22.878	-18.663	49.958	-11.671
p2504	IPSRI107	R2A6	2	D8	D	8	1375.72	699584	0.002	3	25	8.3333	128.688	80.5959	3904.76	2.83858	0.00365382	0.6263	730	0.370484	0.2548	188	1.21	0.101	0.038	-8.74e-05	1.51e-05	-5.79e-07	1.92e-05	2.7e-05	2.95e-06	-1e-05	3.36e-06	121.48	97.35	-58.691	15.92	80.855	50.528	65.18	-25.795	-35.138	-42.455	-9.0185	18.13	-1.208	15.584	-38.77	-9.3051
p2507	IPSRI110	R2A3	3	C2	C	2	1657.68	359880	0.0046	3	38	12.6667	123.403	72.7591	3436.66	2.07355	0.00542328	0.5896	405	0.424762	0.2889	144	1.11	0.107	0.048	-2.64e-05	5.59e-05	5.09e-05	2.32e-05	-3.5e-05	-8.35e-06	-3.03e-06	2.21e-05	-103.37	46.818	-64.793	-20.038	-33.74	13.772	-63.462	-34.801	21.202	26.2	2.8271	-4.5877	-0.97997	-6.7848	59.987	-26.799
p2511	IPSRI112	R1A3	3	A3	A	3	1792.53	948880	0.0019	2	14	7	170.052	93.7874	3370.25	1.8804	0.00415938	0.5515	562	0.380549	0.2649	182	1.49	0.103	0.054	-0.00013656	1.79e-05	3.19e-05	3.41e-05	-7.7e-06	-2.47e-05	1.09e-05	1.57e-05	386.74	-2.1803	133.66	33.704	-76.688	-71.757	44.185	-14.817	-35.945	-104.84	10.39	41.517	-61.545	67.592	-17.193	34.25
p2513	IPSRI87	R1A4	1	D4	D	4	1262.81	411401	0.0031	5	18	3.6	129.148	78.0187	2209.3	1.74973	0.00537732	0.6041	293	0.489704	0.2132	134	0.97	0.072	0.029	6.77e-05	4.14e-06	-3.28e-05	1.66e-05	1.76e-05	-1.72e-05	-1.44e-07	7.96e-06	-34.58	-37.984	-68.262	-25.272	15.436	60.177	25.75	38.612	-29.396	-8.1457	53.635	-27.899	-39.325	-7.7296	35.73	-31.455
p2514	IPSRI94	R1C2	2	B1	B	1	1201.55	621517	0.0019	3	35	11.6667	130.756	92.0418	3494.34	2.90865	0.0055152	0.7039	500	0.322777	0.1999	139	1.3	0.081	0.036	-8.17e-05	-4.21e-06	1.06e-05	1.44e-05	5.12e-06	-6.78e-06	6.43e-06	-4.95e-06	181.11	213.52	2.7405	11.799	61.684	6.683	-68.216	-39.057	18.606	-28.059	-35.157	112.3	-50.175	12.723	-19.641	-55.741
p2515	IPSRI92	R1B2	1	B6	B	6	2320.8	610555	0.0038	5	39	7.8	134.433	90.3313	4765.36	2.05272	0.00429726	0.6719	782	0.443721	0.2587	161	1.58	0.082	0.041	1.64e-06	4.18e-06	1.19e-06	4e-05	1.33e-05	-3.65e-06	-1.03e-05	-4.5e-06	79.775	60.241	-79.251	-10.436	29.329	30.767	19.441	40.667	-42.98	9.3115	8.6283	-40.509	-6.5077	-9.9498	-17.683	0.61728
p2517	IPSRI100	R1B4	2	C4	C	4	1184.33	569325	0.0021	1	26	26	166.145	92.0469	2282.83	1.92774	0.00567606	0.554	245	0.357431	0.2319	81	0.96	0.077	0.03	-0.00013503	9.88e-06	1.92e-05	1.72e-05	1.21e-05	9.63e-06	-1.69e-06	-1.43e-05	97.919	-85.883	-100.72	-7.3736	-22.987	47.851	7.2206	-19.376	-100.57	-32.104	-22.876	14.629	-54.967	-15.617	-5.7531	14.482
p2518	IPSRI99	R1B3	2	B2	B	2	1378.56	225114	0.0061	6	18	3	105.708	66.469	2047.29	1.48462	0.00753744	0.6288	348	0.442043	0.2302	109	0.71	0.069	0.039	-1.71e-05	3.18e-05	5.52e-06	2.47e-05	1.57e-05	-3.5e-05	4.04e-06	1.56e-05	-105.6	-42.706	-17.23	71.133	68.073	-21.549	64.846	54.571	65.327	-19.55	-50.448	17.097	11.695	4.266	-21.349	-2.1677
p2519	IPSRI92	R1A2	1	C6	C	6	1801.47	478070	0.0038	3	33	11	140.638	70.5941	5170.04	2.87077	0.00572202	0.502	1064	0.362487	0.2261	126	1.03	0.075	0.043	-4.46e-05	-4.63e-05	-7.45e-05	-1.31e-06	1.02e-05	1.46e-05	1.44e-05	8.83e-06	120.62	83.613	9.4377	-83.143	-13.648	-128.82	-26.847	-41.894	62.512	54.663	12.771	-2.0407	-25.84	-27.194	-17.715	-4.0527
p2520	ILP1	R1A1	3	C5	C	5	649.153	238916	0.0027	10	17	1.7	78.8214	70.4463	1036.63	1.59635	0.019579	0.8937	113	0.408309	0.1175	25	0.47	0.019	0.023	-3e-05	7.57e-05	1.92e-05	-2.05e-05	-3.39e-05	5.01e-05	2.07e-05	-1.98e-05	-330.14	127.64	59.691	7.0559	36.727	51.301	-26.96	-4.8945	42.3	-0.993	10.282	-13.062	3.0038	-8.2627	9.488	12.297
p2521	IPSRI118	R1C5	1	A3	A	3	638.367	492934	0.0013	3	17	5.6667	139.849	91.0216	2142.55	3.35601	0.00542732	0.6509	301	0.265353	0.1815	99	0.72	0.074	0.026	-3.51e-05	-4.03e-05	-4.34e-05	-3.15e-05	-5.04e-05	-8.16e-06	1.07e-05	-3.74e-06	135.46	-159.78	-25.219	-6.3595	94.177	43.879	10.728	-2.9366	-62.023	-5.2467	-29.626	35.479	14.028	-6.4076	18.136	-0.45416
p2522	IPSRI121	R1B5	1	B4	B	4	929.58	411361	0.0023	3	16	5.3333	160.117	67.7879	1452.99	1.56364	0.00869272	0.4234	122	0.442766	0.1385	77	0.61	0.059	0.01	-5e-05	1.05e-05	-8.04e-06	-2.14e-05	-4.16e-06	3.08e-05	-2.15e-05	-8.89e-06	275.09	-62.192	-11.385	37.665	3.4598	9.286	101.69	-38.967	-56.035	-7.4965	19.332	40.536	-20.893	-4.5529	8.2013	80.787
p2523	IPSRI118	R1B4	1	D2	D	2	538.559	384080	0.0014	1	18	18	156.064	65.8317	1999.78	3.7129	0.00605788	0.4218	272	0.201937	0.1841	128	0.93	0.086	0.03	-4.5e-05	4.6e-07	3.74e-06	2.47e-05	-1.41e-05	1.69e-06	9.36e-06	-8.59e-06	182.63	-243.77	15.979	-0.56299	82.289	85.642	-40.788	-17.344	-38.81	69.613	-71.929	-25.75	-10.36	-35.463	-2.1391	-5.7412
p2524	IPSRI143	R1B3	2	B5	B	5	1148.11	538959	0.0021	4	18	4.5	104.493	81.4223	1865.78	1.62476	0.0134219	0.7792	263	0.461975	0.2292	150	0.7	0.084	0.03	1.07e-05	4.77e-05	-6.27e-05	3.35e-05	1.97e-05	-2.42e-05	1.06e-05	-6.93e-06	5.699	102.74	-32.496	-41.863	98.14	24.115	-33.127	-14.445	22.578	-23.655	-20.62	16.653	-10.499	6.5724	-42.351	-33.979
p2525	IPSRI157	R1B1	3	C3	C	3	1059.29	35143.6	NA	1	3	3	136.922	22.3321	1114.06	1.05097	0.0096836	0.1631	204	0.689112	0.2328	63	0.47	0.07	0.034	0.00018663	-0.00011065	8.2e-05	-4.56e-05	5.14e-05	-3.48e-05	1.42e-05	-1.31e-06	-19.902	-241.96	77.184	-106.72	32.138	-35.055	-53.028	-55.668	51.691	38.531	33.057	-58.594	53.713	-33.359	-8.0871	-0.96058
p2526	IPSRI151	R1B2	2	C8	C	8	723.294	355358	0.002	4	19	4.75	152.01	72.3201	1812.18	2.50616	0.00907556	0.4758	204	0.335323	0.2405	177	1.09	0.1	0.023	-9.71e-05	-0.00012111	-5.19e-05	-9.38e-05	-5.1e-05	-3.34e-05	-8.44e-06	-4.13e-06	436.86	-75.826	NA	0.6417	16.024	14.777	2.8448	12.413	4.7526	79.474	-17.584	2.5297	43.591	79.013	38.342	-88.82
p2527	IPSRI113	R1A2	1	A2	A	2	577.95	185723	0.0031	11	20	1.8182	68.2356	70.7643	1042	1.80223	0.016282	1.0371	66	0.42538	0.1637	33	0.68	0.055	0.033	0.00018744	-7.35e-05	-3.61e-05	0.00011644	-6.43e-05	1.74e-06	2.26e-05	-3.42e-05	-351.17	141.27	124.52	11.044	-7.6945	14.416	12.15	7.9641	-14.197	39.516	-1.843	21.963	-13.294	10.3	3.0777	12.103
p2528	IPSRI139	R1A1	2	A4	A	4	817.894	517598	0.0016	2	20	10	146.605	68.3778	2721.09	3.32643	0.00605788	0.4664	380	0.298255	0.2697	201	1.18	0.089	0.036	-2.66e-05	-3.92e-05	-2.4e-05	8.11e-06	7.18e-06	2.56e-05	-1.84e-05	1.36e-05	242.7	7.2992	11.249	76.746	66.791	-33.999	41.477	34.029	-54.016	-54.607	43.88	88.009	27.992	-19.997	4.87	28.584
p2529	ILP1	R2B5	3	A7	A	7	588.925	50288	0.0117	1	6	6	111.249	31.807	375.408	0.636892	0.0244117	0.2859	27	0.528071	0.1637	21	0.43	0.032	0.012	0.00015275	-0.00010874	-4.17e-05	8.35e-05	-4.1e-05	1.14e-05	7.31e-06	-1.27e-05	-278.39	7.4381	75.869	-23.913	-111.27	-58.416	42.023	-32.428	-128.07	22.785	-10.301	-17.833	-9.2833	12.477	9.025	-74.215
p2530	IPSRI134	UNK	1	D8	D	8	1040.55	204041	0.0051	1	11	11	148.632	51.1291	1177.35	1.13181	0.00984124	0.344	143	0.505371	0.1419	64	0.67	0.067	0.021	4.25e-05	4.47e-05	2.8e-05	2.73e-06	-2.25e-05	3.17e-05	-3.11e-05	8.77e-06	8.0542	-205.04	-43.26	14.336	27.142	8.1681	-13.345	11.976	-3.2576	21.527	-81.955	-52.366	-28.715	-3.8416	-1.9482	-6.5567
p2531	IPSRI143	R1C4	2	A5	A	5	1181.44	626827	0.0019	4	14	3.5	126.112	83.8772	1944.83	1.64645	0.00961604	0.6651	274	0.464385	0.206	109	0.7	0.09	0.028	6.37e-06	1.85e-05	-1.31e-05	4.27e-06	1.27e-05	-2.43e-06	-2.79e-06	-8.28e-07	135.68	110.18	-41.886	-21.715	70.783	42.419	61.634	7.6606	-27.399	-39.719	23.546	61.454	42.45	19.239	-35.255	-3.0866
p2532	IPSRI151	R1C1	2	D8	D	8	717.549	266059	0.0027	1	18	18	150.884	61.3282	2501.97	3.48615	0.0054048	0.4065	455	0.247202	0.2846	169	1.18	0.111	0.052	-3.71e-05	7.08e-07	6.43e-06	4.88e-06	-2.3e-06	7.03e-06	1.6e-05	1.93e-06	82.714	-276.75	15.528	-54.825	60.694	92.052	-37.31	-3.5893	40.432	51.646	-11.126	-14.12	17.033	9.745	23.086	-16.545
p2533	IPSRI147	R2A4	2	C6	C	6	430.344	65808.9	0.0065	3	14	4.6667	90.5304	30.1253	1026.46	2.38588	0.00808468	0.3328	204	0.273235	0.1868	88	0.67	0.07	0.022	5.99e-05	5.18e-06	4.63e-05	-1.36e-05	2.91e-06	1.48e-05	-6.48e-06	4.46e-06	-321.79	68.807	100.71	-6.5418	-40.323	-44.575	51.115	0.55751	-93.669	15.42	11.248	-5.9843	6.2399	19.481	14.938	-76.147
p2534	IHP1	R1C3	3	A5	A	5	714.054	151297	0.0047	2	10	5	154.037	39.4265	1137.94	1.59322	0.0162369	0.256	136	0.477311	0.1197	62	0.46	0.063	0.023	6.01e-05	-1.17e-05	1.84e-05	-1.44e-05	8.85e-06	5.78e-06	-1.71e-05	5.76e-06	16.366	-47.843	-34.055	179.36	-25.403	-88.271	-99.115	93.453	14.661	26.469	27.215	54.653	4.5836	-17.72	46.448	-25.19
p2535	IPSRI121	R2A6	1	D4	D	4	691.68	358655	0.0019	3	11	3.6667	129.04	54.3851	1512.22	2.18673	0.007882	0.4215	278	0.294989	0.22	126	0.95	0.083	0.027	-9.56e-05	-2.89e-05	5.38e-06	-2.32e-06	-1.43e-05	-3.41e-06	2.1e-05	1.47e-06	44.942	-11.7	-18.949	109.83	49.195	-100.87	-79.007	-22.988	-0.66426	14.56	-27.81	-46.92	-29.066	-20.924	18.122	-55.481
p2536	IPSRI113	R2A5	1	B1	B	1	784.556	193268	0.0041	11	17	1.5455	70.4876	71.4985	1146.72	1.46111	0.0245693	1.0143	92	0.479496	0.1721	96	0.85	0.066	0.027	0.00010629	-8.66e-06	2.96e-05	-5.36e-05	4.14e-05	-1.65e-06	-3.76e-06	-1.62e-05	-298.44	60.76	70.613	-18.041	44.964	-29.222	43.809	63.867	24.908	3.1629	57.134	-6.6929	-27.085	-24.929	-35.597	17.59
p2538	IPSRI137	R2B4	2	D2	D	2	826.585	404387	0.002	1	2	2	155.613	68.5855	836.618	1.01153	NA	0.4407	140	0.497512	0.1613	14	0.27	0.037	0.019	0.00019578	-0.0001092	-1.89e-05	4.62e-05	-4.84e-05	1.52e-05	-1.37e-05	-3.01e-05	91.898	-287.86	71.405	-80.503	35.718	57.545	-79.215	-43.573	88.427	46.25	15.515	-41.061	32.351	-25.51	6.2034	-23.643
p2539	IPSRI137	R2A2	2	B3	B	3	678.192	184624	0.0037	6	17	2.8333	63.2812	66.8874	998.537	1.47294	0.0121608	1.057	123	0.47873	0.1418	24	0.51	0.038	0.022	0.00015799	-0.00011023	4.74e-05	9.26e-06	-1.04e-05	-1.95e-05	1.51e-05	-3.64e-06	-311.57	79.099	82.19	-8.1749	16.888	-32.468	41.587	49.875	0.87253	35.342	28.306	11.082	-6.7239	-20.853	-30.066	-2.1291
p2540	IPSRI128	R2B3	1	B8	B	8	378.995	184616	0.0021	2	12	6	153.586	48.3031	1413.58	3.73065	0.00880532	0.3145	247	0.224097	0.1946	164	1.17	0.086	0.023	-7.36e-05	2.8e-05	-2.67e-06	1.87e-05	1.79e-05	-8.87e-06	-1.53e-05	5.77e-06	68.483	-55.072	-63.743	195.68	-0.58508	-35.771	-102.54	20.088	-45.86	-0.46739	-9.9581	-41.62	-30.594	30.685	-20.932	-27.744
p2541	IPSRI122	R1A3	1	D5	D	5	497.637	488087	0.001	3	13	4.3333	134.67	62.0486	2305.6	4.63373	0.00659836	0.4607	387	0.280824	0.2054	125	0.85	0.088	0.031	2.28e-05	-6.79e-07	2.76e-05	1.34e-06	-8.34e-08	-1.27e-06	9.74e-06	-4.68e-06	102.02	97.54	-51.826	19.12	43.197	12.136	60.368	-152.28	3.0583	5.8481	45.862	46.982	20.86	20.41	2.5541	-5.0112
p2543	IPSRI128	R1A4	1	A8	A	8	1594.86	544772	0.0029	4	15	3.75	154.487	60.3493	2125.44	1.33294	NA	0.3906	227	0.532373	0.1957	132	0.8	0.078	0.025	3.43e-05	2.86e-05	2.23e-05	-2.99e-05	2.24e-06	-1.94e-05	3.78e-06	-3.1e-06	104.41	164.25	-62.323	-109.61	-26.495	70.675	46.434	-28.769	21.52	28.367	-9.9226	-42.312	64.183	64.209	-58.784	20.439
p2544	IPSRI134	R1A6	2	D1	D	1	1634.82	583747	0.0028	1	17	17	161.243	67.4242	2624.93	1.60505	NA	0.4182	369	0.507128	0.1373	78	0.68	0.058	0.017	-4.95e-05	-7.72e-05	5.2e-05	1.94e-05	-8.87e-06	1.43e-05	-8.86e-06	6.12e-06	140.11	-165.76	-70.298	-12.062	29.209	56.457	18.167	-28.892	-79.768	8.7966	-56.101	21.349	-33.889	-24.873	-33.165	12.342
p2545	IHP1	R2B2	3	D4	D	4	622.138	52447.4	0.0119	1	8	8	127.013	22.8064	660.512	1.06083	0.0153361	0.1796	79	0.552911	0.1111	22	0.35	0.035	0.021	6.39e-05	4.02e-05	1.33e-05	-4.24e-05	1.22e-06	8.65e-06	-2.42e-05	-3.89e-06	-134.87	-175.83	91.493	-108.58	-39.733	-100.81	-8.3426	-59.011	-33.269	32.952	27.637	-42.941	20.21	-3.9155	-3.7557	13.043
p2546	IPSRI152	R2C3	3	B2	B	2	996.359	364085	0.0027	7	14	2	140.75	65.3616	1445.11	1.45125	0.00950344	0.4644	113	0.518275	0.1551	21	0.47	0.046	0.025	8.83e-05	-3.17e-06	-4.52e-05	-4.97e-06	4.21e-06	-1.43e-07	-1.03e-05	1.48e-05	9.6625	52.789	-82.503	-43.901	-37.49	34.801	-46.619	-2.9589	-36.155	5.2541	24.436	-62.478	-2.137	-14.777	43.35	-9.4609
p2547	IPSRI147	R2C5	2	D7	D	7	633.89	11726.4	NA	1	9	9	49.9944	19.9465	588.222	0.928719	0.00637316	0.399	97	0.54584	0.213	29	0.71	0.036	0.029	0.00019313	-1.38e-05	-3.79e-05	-1.56e-05	2.71e-05	1.39e-05	-1.01e-05	-5.83e-06	-303.5	164.29	176	4.856	-36.233	22.599	-13.716	-15.8	-64.78	149.62	-41.631	62.782	-26.139	42.404	-57.294	58.624
p2548	IPSRI122	R2C6	1	C6	C	6	679.859	1.04218e+06	0.0007	4	13	3.25	162.144	95.1307	2398.15	3.52755	0.00954848	0.5867	379	0.302061	0.2127	105	1.15	0.07	0.045	-4.11e-05	-5.44e-05	-8.81e-06	8.43e-06	-1.58e-06	3.23e-06	-2e-05	3.62e-06	197.8	130.74	22.792	-132.66	-41.229	-34.987	-46.3	56.244	-12.887	-57.836	-79.949	15.188	64.985	-3.1734	8.7343	8.2591
p2550	IPSRI178	R1A1	1	A6	A	6	955.335	150562	0.0063	3	14	4.6667	160.793	40.1158	1446.68	1.51434	0.00862516	0.2495	197	0.504561	0.1926	75	0.59	0.061	0.035	-1.64e-05	3.1e-06	7.73e-06	-3.28e-05	-9.85e-06	1.02e-05	1.31e-05	1.67e-05	0.51259	-155.22	-66.154	20.236	-93.089	19.23	52.229	20.829	38.967	12.712	-26.15	55.773	-5.6349	56.893	-12.963	1.2247
p2551	IPSRI183	R1A2	2	B2	B	2	1909.77	664838	0.0029	3	19	6.3333	157.865	76.8225	3444.88	1.8042	NA	0.4866	440	0.517847	0.2045	113	0.82	0.076	0.034	-5.38e-05	-2.2e-05	4.41e-06	4.59e-05	-2.91e-05	-2.25e-05	-1.32e-05	7.44e-06	97.725	122.78	-56.253	-30.572	28.051	38.52	95.723	-138.41	41.973	46.073	46.957	1.99	-47.142	15.597	-0.534	8.5338
p2552	IPSRI183	R1B2	2	D2	D	2	1661.03	496578	0.0033	6	27	4.5	132.418	73.9138	3157.98	1.90082	0.00894044	0.5582	350	0.449319	0.2531	197	1.28	0.116	0.041	-0.00013216	-1.64e-06	-4.21e-06	-2.07e-05	1.18e-05	3.8e-05	-1.31e-05	-2e-05	146.96	94.177	-16.638	-97.849	31.404	9.2047	-9.2736	101.44	-21.547	-37.096	13.839	37.999	14.507	-6.3738	-53.895	-6.804
p2553	IPSRI186	R1B1	2	B4	B	4	1283.2	711379	0.0018	3	16	5.3333	154.262	78.3936	1971.63	1.53603	0.00704876	0.5082	252	0.476073	0.2499	176	1.05	0.102	0.027	5.16e-05	2.67e-05	5.24e-06	1.84e-06	-1.53e-05	5.65e-06	-7.61e-06	-6.09e-06	176.76	10.632	-57.515	18.583	-3.1365	12.793	69.659	2.6523	-44.257	-39.343	46.997	13.314	59.068	53.746	-34.12	9.6302
p2554	IPSRI190	R1A6	2	A7	A	7	1874.9	727782	0.0026	10	43	4.3	124.761	100.429	4721.77	2.51799	0.00632812	0.805	604	0.405675	0.2514	141	1.21	0.07	0.035	-5.81e-05	5.08e-05	3.15e-05	2.76e-06	-8.9e-07	-5.82e-06	-4.95e-07	1.35e-05	87.337	166.33	-57.37	-108.33	7.6881	58.476	-56.337	7.5268	-30.514	28.584	-15.859	-12.476	-27.109	6.0331	-28.673	29.833
p2555	IPSRI195	R1A4	3	A1	A	1	1458.51	457381	0.0032	12	30	2.5	95.2596	92.3264	2719.29	1.86532	0.0060804	0.9692	273	0.461097	0.2211	126	0.82	0.084	0.041	-0.0001164	-0.00013742	-9.43e-05	-0.00010147	-9.53e-05	-4.87e-05	-2.55e-06	NA	-98.599	78.036	-9.209	10.285	117.16	-20.687	-54.562	3.777	59.621	-36.37	-57.547	49.747	-1.9932	-31.642	36.934	26.954
p2557	IPSRI199	R1A3	3	B4	B	4	1794.31	450587	0.004	1	28	28	150.208	76.5475	3227.57	1.79828	0.00353564	0.5096	341	0.472154	0.2884	205	0.92	0.132	0.052	-5.91e-05	3.59e-05	-1.21e-05	2.16e-05	1.29e-05	5.25e-06	5.47e-06	-5.86e-06	-30.255	-177.32	-62.69	-5.5296	-18.772	62.462	18.502	16.809	-16.901	-34.836	-28.974	19.572	-43.006	27.419	16.429	5.535
p2558	IPSRI178	R1C5	1	C6	C	6	1045.65	364431	0.0029	5	24	4.8	160.793	70.62	2483.73	2.37602	0.00490936	0.4392	266	0.412837	0.1641	159	0.86	0.087	0.025	-6.61e-05	3.55e-05	3.85e-05	-1.48e-05	-1.41e-05	-1.52e-05	1.13e-05	1.25e-05	71.014	-1.795	-122.36	116.07	-71.928	30.509	-18.991	34.218	-41.428	-7.6461	1.4208	-32.074	3.0222	32.127	11.774	32.378
p2559	IPSRI180	R1B6	1	B8	B	8	1365.82	651004	0.0021	11	25	2.2727	101.34	104.313	2347.71	1.71941	0.0141426	1.0293	208	0.422565	0.2213	169	0.95	0.104	0.042	-0.0001103	3.05e-05	1.1e-05	-2.04e-07	-2.71e-05	2.95e-06	2.5e-05	5.24e-07	-46.05	81.536	-14.423	-80.608	77.78	16.95	-77.154	1.2886	-13.482	5.3675	33.667	8.8742	-67.077	-35.794	15.726	4.5644
p2560	IHP1	R1C4	3	A5	A	5	573.575	34794	NA	3	14	4.6667	76.568	31.9857	740.908	1.29153	0.00941336	0.4177	89	0.512015	0.1061	25	0.45	0.037	0.02	9.12e-05	1.2e-05	4.72e-05	-7.18e-05	3.79e-05	-5.1e-06	-5.97e-06	1.51e-05	-321.13	77.35	111.71	-25.754	5.684	-72.581	56.096	23.332	-81.004	51.251	37.171	11.238	-24.194	23.029	-10.883	-63.029
p2561	IPSRI190	R1B4	2	D7	D	7	2055.07	496499	0.0041	14	36	2.5714	122.959	83.8339	3842.81	1.86927	0.00806216	0.6818	414	0.461165	0.2329	193	1.59	0.092	0.043	1.74e-05	1.4e-06	7.78e-06	2.46e-05	-1.31e-05	1.17e-05	-8.07e-06	3.9e-06	-48.648	118.24	-85.541	-84.649	-57.661	105.26	-77.228	14.605	29.398	54.409	27.968	-49.65	-90.15	-2.8501	6.0956	46.692
p2562	IPSRI181	R1C3	2	C1	C	1	1598.44	707218	0.0023	3	19	6.3333	159.442	77.0744	2279.92	1.42561	0.00869272	0.4834	196	0.512398	0.2578	163	0.67	0.086	0.022	8.27e-05	-6.34e-05	4.96e-06	-1.19e-05	1.98e-05	1.91e-05	-7.63e-06	1.27e-05	132.56	126.81	-84.7	-78.788	-45.76	33.368	14.2	-0.32518	-17.793	-0.91352	-28.428	-19.541	38.506	7.0853	24.396	-9.1435
p2563	IPSRI195	R1C2	2	D8	D	8	942.76	403843	0.0023	3	19	6.3333	101.565	88.8942	1937.85	2.05462	0.00722892	0.8752	201	0.471591	0.2109	167	0.87	0.103	0.039	4.28e-06	1.96e-06	7.1e-05	-2.74e-05	3.01e-05	-5.53e-05	2.99e-05	-2.66e-05	-143.33	71.568	-60.678	38.048	43.706	73.977	-26.314	-33.964	109.83	-45.858	-26.916	-12.823	30.829	10.053	-21.746	14.161
p2564	IPSRI181	R1B3	1	C8	C	8	769.435	370239	0.0021	2	23	11.5	131.742	66.9258	2130.62	2.76841	0.0070938	0.508	291	0.328747	0.2513	155	0.88	0.084	0.028	-2.38e-05	7.23e-05	-1.69e-05	2.08e-05	8.3e-06	-2.02e-05	-4.84e-06	8.7e-06	29.333	12.896	-75.587	178.63	48.748	-3.9657	-86.418	15.297	-41.27	9.6891	28.003	-26.526	13.387	17.21	-13.283	-8.4828
p2565	IPSRI160	R2C5	1	D1	D	1	920.935	131299	0.007	1	18	18	157.19	45.6457	1133.43	1.2304	0.0107871	0.2904	73	0.504988	0.1775	107	0.89	0.07	NA	5.73e-05	8.8e-06	7.85e-06	4.01e-06	2.16e-06	-1.76e-06	-1.86e-05	7.21e-07	-57.623	-252.73	3.7386	-67.183	-51.253	14.06	-19.113	-7.822	32.955	-24.935	8.1281	30.783	-19.223	15.716	-12.277	0.71407
p2566	IPSRI197	R2C4	3	D2	D	2	1293.8	322306	0.004	3	5	1.6667	128.589	58.2804	997.861	0.770974	0.0201554	0.4532	123	0.635357	0.317	120	1.01	0.089	0.041	0.00021747	-0.00018382	7.41e-05	-2.3e-06	2.26e-05	-3.62e-05	4.09e-05	-4.1e-05	27.752	60.8	-58.68	86.565	0.8378	13.68	75.336	-77.847	104.73	41.802	-26.141	13.955	-51.389	19.687	-49.888	-15.904
p2567	IPSRI173	R2B5	1	D4	D	4	1066.72	61264.9	NA	1	15	15	90.7556	31.9453	1280.04	1.20083	0.00542732	0.352	172	0.511699	0.288	91	0.83	0.08	0.032	0.00016417	-3.22e-05	1.84e-05	-4.16e-05	3.06e-05	-1.83e-05	1.16e-05	6.46e-06	-255.63	1.9587	100.48	-54.729	-10.115	-116.44	50.292	1.7512	-93.695	54.622	53.041	-17.546	-35.526	20.24	-21.331	-49.545
p2569	IPSRI173	R2B3	1	B4	B	4	1207.29	52097	NA	2	18	9	72.9648	38.2515	1315.39	1.09041	0.00421124	0.5242	175	0.610855	0.2645	126	1.19	0.086	0.026	0.00010643	7.46e-05	-2.06e-05	-3.91e-06	-3.03e-05	-7.48e-06	4.88e-05	-1.52e-05	-335.36	107.6	119.48	-10.683	-9.0848	-41.437	47.169	17.415	-84.728	66.059	20.226	29.074	-27.285	41.399	-8.0144	-53.677
p2570	IPSRI186	R2A6	2	A4	A	4	1423.28	581249	0.0024	4	25	6.25	121.608	82.3025	2303.12	1.61885	0.00704876	0.6768	243	0.47319	0.2482	157	1.11	0.085	0.029	2.23e-05	8.3e-05	1.04e-05	6.48e-06	-4.13e-05	-5.64e-06	2.13e-05	-2.95e-06	83.231	40.828	-49.89	-37.588	74.794	39.384	27.843	19.279	-29.079	-31.691	53.956	36.501	30.19	8.5558	-58.467	-15.275
p2571	IPSRI197	R2C6	3	B2	B	2	1091.21	297786	0.0037	3	6	2	125.662	51.0393	1217.88	1.11604	0.0081072	0.4062	150	0.50983	0.3057	163	1.02	0.051	0.019	0.00010121	-5.27e-06	4.84e-05	8.2e-08	-4.82e-05	3.62e-05	3.11e-06	3.29e-06	-43.592	3.8059	-57.905	85.619	9.5062	-2.2882	47.016	-90.987	74.851	-15.685	-82.615	-9.1096	3.0363	28.871	-35.112	-21.574
p2573	IHP1	R2A5	3	C5	C	5	644.283	54324.2	0.0119	1	5	5	156.289	26.6907	790.227	1.22646	0.0158766	0.1708	96	0.526	0.1209	56	0.54	0.051	0.018	2.64e-05	7.89e-05	-6.98e-06	-3.44e-05	-6.73e-06	-8.22e-06	1.24e-05	-1.14e-05	-26.166	-249.24	53.648	-114.51	-31.196	-38.288	-64.709	-70.302	44.453	35.142	35.204	-11.267	52.112	-53.741	-36.822	-13.539
p2574	IPSRI188	R2A3	2	A5	A	5	977.777	130992	0.0075	1	9	9	113.951	53.8107	625.155	0.638864	0.0143227	0.4722	47	0.57104	0.2466	119	0.6	0.076	0.023	0.00013389	-3.47e-05	2.92e-05	-3.23e-05	-8.41e-06	1.14e-05	1.54e-05	-3.13e-05	-200.04	-116.12	66.859	-46.605	-46.139	-94.331	54.664	10.853	-23.828	-37.732	10.625	-18	-17.315	8.269	2.695	52.112
p2576	IPSRI205	R1A5	1	C4	C	4	1081.32	246535	0.0044	12	21	1.75	90.08	62.1999	1754.53	1.62279	0.0254026	0.6905	131	0.500687	0.1588	37	0.8	0.072	0.032	0.00013944	-5.74e-05	2.85e-06	-3e-05	2.19e-05	1.47e-05	-8.67e-06	1.63e-05	-251.82	97.833	-5.6153	-14.814	38.628	64.667	-55.678	-10.853	59.525	-12.894	29.442	-17.416	-30.078	-27.217	-4.1729	10.336
p2577	IPSRI205	R1A3	1	D4	D	4	964.711	207708	0.0046	6	17	2.8333	116.428	61.3737	1259.77	1.30533	0.00704876	0.5271	79	0.510055	0.1532	61	0.66	0.074	0.032	0.00010224	-0.00010115	6.38e-05	-6.09e-05	8.92e-05	-5.13e-05	1.97e-05	-1.95e-05	-211.64	-41.948	-0.11254	2.0323	-45.623	-6.2072	41.246	4.2103	-6.7873	-80.735	21.683	-31.377	-14.105	-21.779	-21.493	8.3424
p2578	IPSRI217	R1A6	2	A5	A	5	1274.76	666497	0.0019	4	23	5.75	152.686	91.5937	2146.38	1.68392	0.010134	0.5999	162	0.485531	0.2493	137	0.87	0.084	0.058	-1.18e-05	-7.32e-05	3.43e-05	-6.07e-06	1.54e-05	-1.36e-05	-1.23e-05	-9.2e-06	145.7	140.78	-49.261	-124.93	-11.157	60.926	-24.586	94.375	-69.159	-44.314	15.022	-15.636	61.753	21.458	-9.781	10.011
p2579	IPSRI226	R1A4	3	C2	C	2	1611.47	381105	0.0042	1	21	21	128.364	76.6384	3715.35	2.30504	0.00261232	0.597	507	0.433848	0.1957	88	0.76	0.074	0.038	-2.76e-05	3.77e-05	1.49e-05	4.49e-06	-1.62e-05	3.11e-05	7.92e-06	-5.46e-06	-96.135	-210.78	14.056	-52.154	14.127	-0.53524	22.309	18.531	21.604	-17.333	2.3852	-22.476	-7.2325	56.567	42.844	19.676
p2581	IPSRI210	R1B1	1	C5	C	5	661.449	250106	0.0026	4	18	4.5	152.686	54.2757	1419.66	2.14532	0.00837744	0.3555	102	0.461187	0.1521	37	0.33	0.066	0.028	1.07e-05	-3.65e-06	1.22e-05	3.13e-06	-2.27e-05	-4.95e-06	1.78e-05	-1.63e-05	-39.843	-59.592	-88.514	21.805	-108.19	48.517	41.779	42.591	11.501	-35.778	13.745	6.6882	-13.355	21.56	-1.8502	6.6364
p2582	IPSRI226	R1A1	3	A2	A	2	1490.99	393034	0.0038	1	22	22	127.914	78.5912	2771.76	1.85941	0.00346808	0.6144	381	0.463619	0.1667	108	0.78	0.069	0.032	-1.5e-05	3.68e-05	2.36e-05	3.93e-05	-3.39e-06	-2.8e-06	-1.1e-05	2.79e-06	-145.06	-154.09	6.4728	-30.578	-24.013	-7.5586	36.361	13.5	-4.9245	-56.916	7.7115	-15.527	-15.873	24.51	17.311	21.937
p2583	IPSRI210	R1A2	1	D5	D	5	1221.31	648916	0.0019	13	33	2.5385	156.739	86.4906	2838.87	2.32475	0.00655332	0.5518	217	0.434028	0.2354	166	0.92	0.086	0.035	-4.4e-06	-6.93e-05	2.61e-05	-8e-06	-2.57e-05	1.13e-05	-3.19e-06	9.7e-06	74.962	143.14	-110.77	-31.657	-64.318	75.489	-43.784	17.684	-1.1888	10.623	36.046	-11.983	71.001	18.76	35.243	24.42
p2584	ILP1	R1B5	3	B6	B	6	1317.53	441088	0.003	11	28	2.5455	118.23	89.956	2034.68	1.54392	0.0132868	0.7609	128	0.467605	0.1972	58	1.13	0.052	0.033	9.3e-05	1.37e-05	-3.65e-05	-3.26e-05	3.37e-05	-2.73e-05	7.49e-06	8.64e-07	-102.57	95.916	-80.191	-38.626	-50.371	104.27	-103.7	3.4721	45.231	37.913	52.376	-14.404	-73.229	-26.17	35.053	31.449
p2586	IPSRI228	R1B2	3	A3	A	3	1170.85	153156	0.0076	3	20	6.6667	124.31	48.6641	1243.78	1.0628	0.0085576	0.3915	108	0.553316	0.2677	142	0.86	0.088	0.039	9.17e-05	-8.74e-05	9.8e-05	-7.95e-05	4.89e-05	-5.86e-05	4.26e-05	-3.71e-05	-139.63	-82.29	-7.0688	34.467	-39.896	-29.438	50.587	32.509	34.345	-48.123	-6.544	52.801	3.3696	-2.8744	-28.97	24.138
p2588	IPSRI213	R1C3	2	D1	D	1	2027.95	347374	0.0058	3	35	11.6667	140.3	71.2091	3870.74	1.9087	0.00407612	0.5076	536	0.458755	0.2028	145	1.19	0.086	0.058	-1.67e-05	4.28e-05	2.24e-05	3.67e-05	-5.71e-06	-3.23e-05	1.03e-05	1.16e-05	38.943	14.81	-92.44	6.4906	-6.1936	23.741	20.721	20.403	-20.309	12.528	80.768	29.054	15.527	-14.088	25.236	-55.359
p2589	IPSRI201	R1B3	1	B2	B	2	1053.97	129200	0.0082	4	17	4.25	82.198	46.7474	1512.89	1.43547	0.00592276	0.5687	192	0.47819	0.2185	139	0.78	0.081	0.038	6.86e-05	7.44e-05	-3.45e-05	-7.41e-06	-1.38e-06	1.54e-05	6.56e-06	-2.05e-05	-334.24	100.95	77.346	17.201	17.899	6.5787	12.552	6.7973	3.3032	-18.635	1.5912	-5.7948	31.668	-19.49	14.239	-30.122
p2591	IPSRI212	R2C5	1	B8	B	8	1170.98	140676	0.0083	1	17	17	150.434	45.0591	1346.25	1.14956	0.00864768	0.2995	141	0.486117	0.1829	78	0.62	0.075	0.028	-1.11e-05	9.42e-06	1.6e-05	5.8e-05	1.66e-05	-9.76e-06	-3.98e-05	-7.17e-06	-28.945	-271.7	48.457	-107.56	-7.3685	-17.652	-51.315	-48.397	60.648	15.681	16.896	-3.7854	30.443	-19.115	-17.31	-3.9614
p2592	IPSRI201	R2B5	1	A2	A	2	1306.21	331551	0.0039	3	24	8	118.005	63.3448	2308.75	1.76673	0.00389596	0.5368	355	0.434186	0.2367	126	0.57	0.088	0.032	5.31e-05	6.6e-05	-1.73e-05	2.01e-05	-1.2e-05	-1.8e-05	1.28e-05	-3.33e-06	-178.15	-29.8	-26.289	16.397	-27.656	25.521	29.328	9.5955	22.816	-84.637	31.738	-1.2303	17.106	-7.6172	-29.565	10.653
p2593	IPSRI228	R2B4	3	B4	B	4	1154.01	87129.7	NA	2	12	6	149.533	38.1344	1246.71	1.08055	0.00927824	0.255	122	0.57944	0.2386	158	0.94	0.083	0.023	0.00011289	-9.85e-05	8.79e-05	-1.47e-05	4.73e-06	2.05e-05	-2.82e-05	2.89e-05	-106.87	-155.42	6.9262	15.321	-98.121	-65.204	-7.3798	35.406	3.6853	-31.694	23.913	105.11	2.7039	-24.303	19.154	27.134
p2594	IHP1	R2B3	3	B5	B	5	755.592	162271	0.0047	2	14	7	141.2	43.1308	1183.43	1.56561	0.0127688	0.3055	122	0.494494	0.1282	96	0.61	0.069	0.029	0.00011662	1.8e-05	-2.77e-05	-1.38e-05	-1.2e-05	1.46e-05	2.75e-06	-3.32e-06	17.787	-96.028	-43.026	146.32	16.017	-59.837	-33.401	69.266	22.252	32.142	-16.347	41.617	-5.9985	7.0611	15.371	-36.233
p2595	IHP1	R2C6	3	A5	A	5	761.371	176575	0.0043	2	13	6.5	158.09	45.2817	1266.3	1.66223	0.00963856	0.2864	148	0.465308	0.1328	103	0.65	0.073	0.022	1.76e-05	6.97e-05	-1.49e-05	2.97e-06	-1.18e-05	-2.05e-06	7.07e-06	-1.5e-05	10.913	-60.607	-73.65	185.54	-57.728	-34.098	-97.664	36.232	-6.9687	-12.766	-43.058	-11.125	-11.196	-0.39156	-6.6985	3.9966
p2596	IPSRI224	R2A6	2	B8	B	8	872.646	362012	0.0024	2	7	3.5	131.066	58.4538	1226.44	1.40589	0.0115753	0.446	139	0.480915	0.2726	132	0.83	0.092	0.045	0.00010893	-5.41e-06	5.43e-05	-4.91e-05	-2.48e-05	6.83e-05	-3.4e-05	2.41e-05	-88.157	38.882	-90.729	63.919	-34.477	63.046	-41.62	-46.195	54.159	-44.283	-1.1071	44.184	55.924	34.524	-27.518	-10.099
p2597	IPSRI215	R2A5	2	C3	C	3	1205.52	228635	0.0053	3	33	11	157.415	59.5572	2242.77	1.86138	0.00770184	0.3783	152	0.454206	0.2239	141	1.17	0.073	0.028	1.75e-05	-1.73e-05	4e-05	2.29e-05	-1.06e-05	-1.59e-06	-2.43e-05	2.69e-05	-16.414	0.74467	-99.561	-23.551	-116.73	35.162	39.197	52.115	20.492	16.6	34.248	-35.09	-4.3852	-28.899	42.07	-30.786
p2598	IPSRI220	R2A4	2	A7	A	7	1239.41	269477	0.0046	3	12	4	117.78	62.5694	1782.91	1.43942	0.0087828	0.5312	249	0.510709	0.2692	126	1.36	0.089	0.045	-4.96e-05	-9.34e-05	-3.07e-05	-8.84e-05	-8.13e-05	NA	NA	NA	334.75	-137.46	NA	36.902	148.85	37.841	-49.64	-53.12	-39.953	99.142	3.8614	23.246	108.52	69.592	61.104	-53.575
p2601	IHP1	R1C5	3	A5	A	5	584.608	39721.2	NA	4	10	2.5	95.9352	27.9891	902.151	1.54392	0.0103592	0.2918	100	0.460579	0.1196	66	0.48	0.061	0.011	-1.75e-05	1.5e-05	4.37e-05	3.3e-05	-1.01e-06	-3.53e-05	-2.26e-05	2.96e-05	-283.07	58.358	37.702	33.126	-13.169	-21.061	5.0093	-2.4926	-16.588	-32.196	-34.048	7.0532	40.25	-54.178	46.414	-19.771
p2602	IHP1	R1A1	3	D5	D	5	686.541	87665.3	0.0078	1	8	8	158.316	32.654	1036.6	1.5104	0.0120032	0.2063	106	0.497219	0.1171	72	0.67	0.058	0.017	-8.34e-05	5.87e-05	9.5e-06	-2.1e-05	-1.27e-05	1.88e-05	7.59e-06	-2.79e-05	62.766	-198.51	-42.944	88.357	-1.249	-18.399	-67.31	36.717	-6.5525	20.871	-49.701	4.231	-60.446	-2.1068	4.7737	-20.583
p2603	IPSRI256	R1A2	2	B6	B	6	1316.01	337429	0.0039	2	23	11.5	155.838	68.6669	2296.14	1.74504	0.0051796	0.4406	292	0.485238	0.3728	186	1.53	0.11	0.048	5.41e-05	-1.03e-06	2.64e-05	2.65e-05	-4.25e-05	3.26e-05	-1.31e-05	1.42e-05	-25.448	-85.481	-80.182	119.14	-75.033	-19.512	-13.642	51.895	4.1888	-14.592	-2.6419	25.888	-2.6617	-7.6351	6.9997	-23.186
p2604	IPSRI241	R1B1	2	A1	A	1	1020.41	92166.7	0.0111	4	22	5.5	124.536	35.1666	1395.79	1.36843	0.00981872	0.2824	125	0.537575	0.243	173	0.83	0.096	0.029	0.00012119	-5.53e-05	5.14e-05	1.22e-05	-2.58e-05	-4.95e-06	2.47e-05	-1.18e-05	-120.08	-21.44	-40.079	18.066	-47.921	16.68	58.092	20.551	56.596	-24.366	-8.6284	24.947	10.108	8.2165	-86.969	-4.1121
p2605	IPSRI258	R1B2	2	B8	B	8	622.286	303652	0.002	5	14	2.8	100.89	68.3552	1080.96	1.73716	0.0136922	0.6775	80	0.436708	0.1669	58	0.59	0.044	0.021	1.23e-05	5.21e-05	-4.58e-05	-5.4e-05	-2.36e-05	-3.42e-05	-2.33e-05	-1.89e-05	284.42	-100.75	224.95	9.237	215.38	31.794	-8.1187	-10.48	-5.2836	70.606	-3.6576	-19.681	25.464	63.22	-2.6116	0.97479
p2606	IPSRI258	R1A4	2	C8	C	8	1304.18	648073	0.002	3	16	5.3333	159.892	74.5169	2815.23	2.15912	0.00430132	0.466	326	0.439793	0.2272	75	0.76	0.061	0.022	1.38e-05	5.34e-07	-1.84e-06	2.87e-05	-1.27e-06	-4.82e-06	-6.74e-06	9.66e-07	118.05	74.595	-53.12	-117.02	-57.021	66.12	-87.846	-24.154	-107.81	-64.155	16.245	68.932	11.637	74.913	4.2991	24.288
p2608	IPSRI259	R1A5	3	A2	A	2	965.853	639780	0.0015	1	18	18	157.64	92.0042	1811.06	1.87518	0.00677852	0.5836	178	0.420426	0.1761	48	0.67	0.053	0.032	5.21e-05	-6.16e-05	4.94e-05	-3.21e-05	4.21e-06	1.46e-05	-1.19e-06	9.25e-06	106.47	-121.56	-84.55	62.827	8.8683	42.605	21.082	-4.6315	-87.764	-27.151	-41.269	12.025	-49.439	31.401	-32.278	22.258
p2609	IPSRI259	R1A3	3	D2	D	2	1182.57	469178	0.0025	11	23	2.0909	94.3588	102.013	2065.08	1.74702	0.00689112	1.0811	177	0.476951	0.2228	140	1.53	0.086	0.038	4.86e-05	7.34e-05	-5.47e-05	2.64e-06	5.78e-06	-1.64e-06	1.05e-05	-1.36e-05	-80.165	70.085	-26.106	-36.285	135.53	41.722	-18.551	22.672	-19.423	-41.671	26.332	-19.192	-23.245	-21.032	55.15	20.914
p2610	IPSRI240	R1B3	1	B8	B	8	2210.92	842859	0.0026	4	33	8.25	123.184	95.5053	5741.02	2.59686	0.0038284	0.7753	929	0.346177	0.3119	203	1.9	0.106	0.057	-0.00011866	-6.97e-05	-1.56e-05	-2.08e-05	-9.06e-06	-6.34e-06	-5.18e-06	1.14e-06	127.2	158.87	23.309	-49.048	54.187	-27.578	-103.87	-10.188	6.3723	-14.221	-62.581	32.542	-99.32	21.87	-18.416	-47.397
p2611	IPSRI242	R1B4	2	B2	B	2	1378.85	716657	0.0019	3	19	6.3333	139.624	90.5912	2361.45	1.7135	0.004504	0.6488	284	0.474857	0.2199	164	1.27	0.088	0.041	4.64e-05	6.93e-06	4.39e-05	-1.65e-05	-2.28e-06	1.93e-05	-1e-05	4.61e-06	215.93	83.033	53.459	25.868	61.292	-26.245	60.509	-167.96	2.8174	-82.968	10.202	37.787	-48.296	-43.831	38.295	-23.367
p2612	IPSRI242	R1C3	2	D2	D	2	1879.47	589521	0.0032	2	22	11	158.766	95.7672	3644.64	1.93828	0.00367076	0.6032	394	0.424344	0.2311	140	1.32	0.086	0.046	-4.44e-05	-1.54e-05	2.38e-05	-5.32e-06	2.96e-05	3.19e-06	1.03e-05	-2.93e-05	103.88	-74.013	-90.685	84.162	-18.178	-25.381	-32.571	14.143	-76.098	6.7394	64.798	-7.609	16.081	-13.187	-21.652	22.437
p2613	IPSRI239	R1B5	1	B6	B	6	1040.99	281218	0.0037	6	42	7	103.367	69.1654	2463.69	2.36616	0.00648576	0.6691	284	0.411035	0.2299	159	0.79	0.089	0.027	7.01e-05	3.62e-05	-1.21e-05	2.98e-06	2.71e-06	8.69e-06	-1.37e-06	-2.16e-06	-243.95	77.401	-10.159	24.517	-29.396	67.559	-38.785	-6.0299	70.702	-36.597	27.932	25.54	10.045	-65.764	-19.524	-19.12
p2614	IPSRI236	R1C4	1	A3	A	3	2095.37	422004	0.005	12	42	3.5	114.402	85.7046	3678.64	1.7549	0.00632812	0.7492	319	0.445333	0.3519	144	1.41	0.098	0.064	-5.9e-06	-2.36e-05	4.57e-05	1.95e-05	-1.34e-05	3.89e-07	1.18e-06	4.63e-07	106.7	130.35	-27.674	-8.9758	101.16	-9.3303	-32.093	-5.2139	7.5603	-18.51	-17.531	58.065	-33.577	-38.844	1.4345	-30.119
p2615	IPSRI257	R1C2	2	D6	D	6	1110.85	191270	0.0058	3	14	4.6667	113.501	44.1974	1433.4	1.28956	0.0145479	0.3894	191	0.487153	0.2764	61	0.48	0.066	0.019	5.77e-05	5.27e-05	-2.08e-05	-4.38e-06	8.8e-06	-2.8e-05	2.11e-05	-7.09e-06	-92.467	-23.055	-29.534	38.859	-0.77291	-11.228	64.158	23.324	87.061	23.943	-29.273	24.703	-30.715	-9.0727	-87.759	-24.649
p2617	IPSRI241	R2C6	1	C8	C	8	1027.82	78804.2	NA	5	24	4.8	106.294	34.9913	1437.45	1.39801	0.0132643	0.3292	149	0.505754	0.242	77	0.73	0.074	0.019	0.0001825	-7.5e-05	7.78e-06	1.53e-05	-1.53e-05	1.84e-05	7.06e-06	-1.71e-05	-276.01	105.81	35.738	25.037	-79.827	88.383	-35.993	-30.035	41.393	-16.551	-3.0148	31.009	11.834	-23.882	-36.774	-16.548
p2619	IPSRI257	R2C6	2	B7	B	7	1025.51	112385	0.0091	2	16	8	127.463	36.9725	1181.85	1.15153	0.010179	0.2901	123	0.554758	0.3094	66	0.84	0.076	0.041	0.00011974	-6.28e-05	5.59e-05	-5.39e-05	4.12e-05	-2.97e-05	2.09e-05	-3.8e-05	-136.54	-84.343	4.4496	62.613	-45.074	-75.167	6.3717	42.413	1.3161	-36.108	-2.5454	113.19	10.538	-39.031	16.437	43.032
p2622	IPSRI256	R2C5	2	B5	B	5	1638.22	181715	0.009	3	21	7	151.56	51.8623	1658.6	1.01153	0.00925572	0.3422	170	0.529738	0.4161	123	1.38	0.106	0.053	2.35e-06	3.98e-06	-1.65e-05	4.95e-05	8.83e-06	-3.02e-05	-4.19e-06	-2.15e-05	49.543	59.29	-100.43	77.285	-48.035	10.331	71.305	-95.842	85.962	37.945	-60.284	-56.424	-18.002	14.9	-13.583	-12.201
p2668	IHP1	R1B2	2	D5	D	5	503.976	81255.9	0.0062	2	10	5	125.887	31.3016	973.765	1.93237	0.00999888	0.2486	144	0.417791	0.1234	32	0.36	0.045	0.023	5.36e-05	7.85e-05	1.12e-05	-6.28e-05	1.59e-05	2.61e-05	-1.65e-05	1.21e-05	-151.25	-112.87	12.864	38.321	-35.235	-71.662	20.736	23.401	-15.649	-55.256	-51.34	56.098	3.9309	-28.754	27.186	53.559
p2669	IPSRI289	R1A1	2	D3	D	3	594.305	216444	0.0027	NA	26	1.625	80.6216	69.0549	1502.76	2.52785	0.0155838	0.8565	125	0.37203	0.1847	142	0.96	0.073	0.032	-4.77e-05	4.31e-05	2.57e-05	3.94e-05	-2.45e-05	-3.87e-06	-8.75e-06	-7.32e-06	-200.73	46.164	2.8354	-3.0028	123.2	19.643	30.171	47.327	66.784	-28.586	44.555	-34.612	-26.627	-4.2845	-17.908	26.708
p2670	ILP1	R1B4	2	C6	C	6	823.502	881558	0.0009	7	19	2.7143	154.938	110.619	1765.79	2.14335	0.00770184	0.714	90	0.387299	0.1901	58	0.99	0.032	0.025	5.22e-05	-3.98e-05	1.04e-06	2.71e-06	-2.09e-05	1.45e-05	-1.18e-05	-1.9e-06	69.966	161.45	-51.898	-62.585	-77.061	24.209	-83.18	101.19	11.683	96.161	35.791	38.711	-43.289	-43.862	56.165	79.308
p2671	IPSRI289	R1B5	2	A4	A	4	1216.5	556754	0.0022	11	33	3	108.772	103.428	2709.61	2.22814	0.00691364	0.9509	309	0.404437	0.1814	141	1.02	0.081	0.043	2.7e-05	9.03e-05	3.07e-06	-1.3e-05	-2.33e-05	3.37e-05	-4.59e-06	3.78e-06	-105.01	79.258	-67.922	-14.008	21.918	85.053	-80.533	-0.068321	40.79	-13.763	28.617	-25.504	-52.108	-14.128	53.654	41.061
p2673	IPSRI268	R1A4	1	C3	C	3	0.037682	10.4155	0.0036	1	25	25	4.0464	2.45565	76.6944	NA	0.00012816	0.6069	339	NA	0.2925	164	0.77	0.096	0.041	1.93e-05	7.61e-05	2.56e-05	2e-05	-2.79e-05	-1.04e-07	-5.43e-06	9.46e-06	-208.11	-88.166	17.373	-23.066	-77.89	-39.247	40.619	-5.4641	-15.817	-77.718	-7.9545	-35.358	-10.976	-25.305	-31.192	33.754
p2674	IPSRI281	R1A3	1	C7	C	7	0.0161713	4.98895	0.0032	9	19	2.1111	2.9376	1.7794	38.1744	NA	0.00037296	0.6057	104	NA	0.1839	71	0.71	0.058	0.024	-4.36e-05	2.28e-06	3.14e-05	4.93e-06	-3.18e-05	8.12e-06	2.97e-05	4.52e-06	-284.56	94.183	17.187	0.45176	20.575	55.837	-34.502	-23.215	35.683	-25.319	21.543	-22.18	1.4079	-13.689	5.6334	-13.783
p2676	IPSRI268	R1B1	1	A3	A	3	0.0279048	1.95667	NA	2	4	2	3.5064	1.01401	21.6288	NA	0.00040536	0.2892	102	NA	0.2843	71	0.54	0.049	0.037	0.00021717	-2.42e-05	-0.00011807	7.84e-05	-2.19e-05	-1.55e-05	2.36e-05	-2.4e-05	-222.31	-64.222	58.893	-22.63	-47.963	-95.633	58.093	10.539	-43.657	-34.928	11.144	15.771	-22.054	-27.868	8.9052	30.629
p2677	IPSRI279	R1B3	1	A6	A	6	0.0170574	10.8842	0.0016	5	22	4.4	3.2472	2.01504	56.5272	NA	0.00016056	0.6205	267	NA	0.181	61	0.72	0.057	0.044	5.76e-05	4.02e-05	1.37e-07	-2.17e-05	1.34e-06	9.74e-06	1.98e-05	-9.26e-06	-267.42	68.011	2.0275	23.547	-23.402	51.295	-26.354	-38.653	33.362	-56.02	-26.783	-25.857	53.684	-30.911	19.326	-6.3421
p2678	IPSRI288	R1C1	2	B2	B	2	0.0248236	1.98264	NA	1	9	9	3.204	1.19018	31.4856	NA	0.00025416	0.3715	140	NA	0.2537	24	0.38	0.035	0.024	0.00023422	-0.00021106	0.00011271	2.46e-06	4.71e-07	1.62e-05	-3.32e-06	1.22e-05	-294.76	57.776	97.356	-8.8448	-89.921	-38.669	40.501	-30.67	-130.17	50.327	-0.30968	-8.16	-22.441	61.418	19.739	-77.771
p2679	IPSRI270	R1C3	1	B4	B	4	0.0264558	8.72179	0.003	3	24	8	4.0824	2.01337	73.5192	NA	0.00015984	0.4932	269	NA	0.2174	78	1.07	0.057	0.035	-9.96e-05	-4.53e-05	1.21e-05	2.82e-05	7e-05	-3.26e-06	-1.75e-05	-1.03e-05	-90.908	-17.353	-54.209	9.2093	-25.379	-14.515	-14.347	-45.147	-16.45	-9.8635	31.89	18.679	15.601	-23.099	23.715	-65.64
p2680	IHP1	R1C4	2	A5	A	5	0.0185586	6.53345	0.0028	2	22	11	3.888	1.57533	57.4344	NA	0.00019152	0.4052	253	NA	0.1076	65	0.56	0.054	0.021	5.32e-05	7.09e-05	-3.38e-05	1.1e-05	-2.18e-05	-1.27e-05	1e-05	-6.71e-06	-196.83	13.551	-34.428	52.728	-55.894	7.7838	-18.927	-31.882	28.34	-65.07	-65.457	32.015	91.697	-41.358	10.893	2.8985
p2685	ILP1	R1A4	3	D1	D	1	1133.31	398870	0.0028	11	26	2.3636	106.745	73.5883	2821.31	2.49039	0.0102466	0.6894	389	0.380228	0.2275	54	0.93	0.041	0.034	4.32e-05	5.56e-05	-1.38e-06	-4.66e-05	1.98e-05	2.44e-05	-2.02e-05	2.27e-05	-58.223	49.527	-52.031	-36.381	48.691	51.743	-35.375	36.111	-6.8678	14.716	66.499	-35.554	-53.155	-35.142	12.872	-12.889
p2686	IPSRI38	R2A6	1	C1	C	1	1560.55	476789	0.0033	4	33	8.25	129.715	77.2767	3801.15	2.43518	0.00340052	0.5957	637	0.390632	0.4293	128	1.54	0.0923	0.069	-4.92e-05	1.92e-05	3.5e-05	4.93e-05	-1.95e-05	-2.61e-05	1.86e-05	7.63e-06	87.116	121.6	-90.447	102.39	71.406	46.486	-73.572	-26.42	-56.432	-23.343	-47.348	24.602	37.107	6.2059	14.861	32.176
p2687	ILP1	R1A5	3	C1	C	1	644.843	123243	0.0052	1	8	8	105.394	48.4183	808.918	1.25407	0.0101565	0.4594	131	0.471974	0.1833	12	0.32	0.018	0.015	0.00016964	4.37e-05	-0.00010499	-7.51e-06	4.44e-05	-1.33e-05	-2.38e-05	3.06e-05	-292.36	34.793	58.85	9.3388	-87.761	-30.106	30.122	-20.494	-75.418	-12.99	-38.802	-25.061	35.276	-12.144	43.893	-41.849
p2688	IPSRI41	R1A1	1	C2	C	2	816.01	742654	0.0011	3	20	6.6667	132.643	98.3864	2235.34	2.73883	0.00454904	0.7417	259	0.351289	0.1901	62	0.86	0.0532	0.0266	-0.00016325	-9.76e-05	-1.79e-05	1.4e-05	7.42e-06	2.08e-06	1.66e-05	1.84e-05	306.33	59.382	122.3	99.641	67.679	-68.938	51.094	-14.478	-94.817	-149.24	-4.6103	-19.638	-88.347	-5.0549	-69.415	-19.668
p2689	IPSRI99	R1A6	1	D4	D	4	1085.34	345508	0.0031	6	33	5.5	111.924	76.3336	2901.25	2.67376	0.00718388	0.682	368	0.350456	0.1911	115	0.8	0.069	0.0335	-1.74e-05	2.83e-05	3.86e-06	1.49e-05	9.01e-06	-3.92e-06	-1.88e-06	5.82e-06	-30.742	32.574	-77.994	22.038	54.958	77.783	13.19	35.357	31.643	-17.244	55.813	30.518	-34.341	-17.84	-7.3213	-18.082
p2690	IPSRI99	UNK	1	B5	B	5	638.675	166501	0.0038	3	9	3	91.4312	47.2011	997.861	1.56167	0.00936832	0.5162	176	0.454769	0.2146	49	0.43	0.051	0.028	0.00016059	5.36e-06	-7.23e-05	5.49e-05	-2.7e-05	2.36e-05	-3.94e-07	-3.81e-06	-220.15	-24.436	49.923	0.13453	48.729	-68.702	71.175	55.43	28.058	-26.805	9.5821	20.691	15.918	-4.9823	-21.053	42.873
p2691	IPSRI252	R1A3	2	A5	A	5	738.929	107220	0.0069	1	5	5	157.865	36.8386	795.632	1.0766	0.0158316	0.2334	169	0.491522	0.2405	78	0.57	0.0573	0.0301	-4.46e-06	-2.81e-06	-3.05e-05	3.05e-05	-9.59e-06	-3.86e-06	1.93e-05	-1.09e-05	-35.014	-254.21	43.673	-107.9	-42.066	-34.554	-52.125	-50.541	49.504	26.483	25.948	8.4537	42.894	-40.719	-24.368	-3.4346
p2693	IPSRI202	R2R5	2	C3	C	3	1223.51	179030	0.0068	4	13	3.25	115.077	45.2738	1359.53	1.1121	0.00783696	0.3934	197	0.559847	0.1994	91	0.69	0.0683	0.0378	0.00015656	-4.84e-06	-2.29e-05	-1.24e-05	1.91e-05	-2.18e-05	1.26e-05	1.08e-05	-215.1	28.029	-21.164	23.261	-57.566	35.267	9.75	-18.111	29.033	-58.727	-0.91639	13.641	50.844	-23.9	-44.986	-34.741
p2694	IPSRI202	R1B5	2	A4	A	4	1622.3	340870	0.0048	4	34	8.5	135.12	68.2474	3204.37	1.97575	0.003941	0.5051	463	0.437428	0.1933	103	0.83	0.067	0.039	-8.64e-05	6.28e-05	5.38e-05	9.89e-06	2.78e-07	-2.21e-05	-1.51e-06	3.64e-06	-5.0315	46.941	-98.558	3.1577	-16.399	53.435	-29.739	-23.774	-9.679	-27.315	13.32	-14.565	13.379	8.532	28.975	-27.937
p2695	IPSRI188	R2C6	1	C8	C	8	1042.02	247652	0.0042	2	13	6.5	117.104	43.3552	1340.17	1.28561	0.0117104	0.3702	210	0.473641	0.2578	62	0.71	0.057	0.04	9.59e-05	2.85e-05	-5.3e-05	1.14e-05	4.49e-06	-2.12e-06	-7.53e-06	2.23e-06	-28.843	-95.906	-33.986	69.154	62.433	-10.888	36.403	48.877	54.951	35.929	-14.652	78.102	38.658	16.247	-2.3565	-23.547
p2696	IPSRI160	R1B2	1	C7	C	7	1158.99	461962	0.0025	NA	40	2	138.498	84.6853	3504.34	3.02277	0.0066434	0.6115	320	0.353969	0.2208	144	1.3	0.082	0.057	-0.00010027	3.78e-05	-3.21e-06	-2.29e-05	3.76e-06	1.65e-05	-1.52e-05	9.9e-06	201.56	55.217	14.678	-50.038	25.971	-57.57	-15.8	55.577	9.0486	-22.562	11.12	-23.543	-51.859	-47.408	-32.243	28.391
p2698	IPSRI199	R1B3	2	B3	B	3	1438.84	454414	0.0032	4	31	7.75	113.726	75.5928	3187.71	2.21631	0.0027024	0.6647	490	0.417926	0.2802	150	1.14	0.089	0.048	5.6e-05	7.47e-05	3.74e-05	-4.14e-05	-1.4e-05	2.38e-05	9.48e-06	-2.23e-07	-163.82	-93.418	4.7774	-1.4076	-1.6682	1.4496	51.587	34.05	13.461	-57.348	11.44	-24.638	-13.569	28.165	5.5977	26.996
p2699	IHP1	R1C6	3	B1	B	1	904.568	253701	0.0036	4	20	5	159.442	55.8533	2553.77	2.82362	0.00869272	0.3503	404	0.341628	0.1417	85	0.73	0.058	0.024	-4.99e-05	-1.12e-05	5.89e-06	2.99e-05	-1.12e-06	-6.17e-06	9.53e-06	7.98e-06	111.8	88.794	-101.51	149.93	-23.007	-16.865	-20.853	80.982	25.789	116.47	72.07	-30.156	36.79	14.217	-17.528	-3.5876
p2700	IHP1	R2C5	2	B8	B	8	760.378	70684.3	0.0108	2	12	6	117.78	27.5983	910.934	1.19886	0.00999888	0.2343	121	0.533747	0.1202	43	0.33	0.052	0.017	5.99e-05	3.87e-05	1.9e-05	-1.91e-05	8.49e-06	-4.2e-05	1.36e-05	1.55e-05	-166.69	-153.45	82.33	-66.728	-31.728	-100.47	24.321	-10.928	-22.529	-11.526	14.11	3.0051	3.8974	-0.42197	30.178	42.394
p2702	IPSRI188	R1C3	2	C1	C	1	797.599	287926	0.0028	7	15	2.1429	87.3776	80.3071	1046.73	1.31322	0.00903052	0.9191	112	0.371287	0.2876	78	0.86	0.058	NA	6e-05	1.01e-05	-2.47e-05	-9.35e-06	-1.12e-06	1.72e-06	1.83e-05	8.74e-06	-247.43	81.795	-2.9269	8.3196	57.954	37.467	-19.085	-16.679	61.023	-44.565	-19.327	-35.766	51.079	-6.1177	-5.1507	13.688
p2703	IPSRI152	R1C2	1	C6	C	6	1004.86	385100	0.0026	5	37	7.4	122.284	64.2944	2701.27	2.68757	0.0113501	0.5258	326	0.357482	0.2443	126	1.45	0.079	0.04	-0.00010607	-3.03e-05	-1.38e-05	1.98e-05	2.77e-05	5.03e-06	-1.53e-05	4.51e-07	37.247	72.396	-67.38	-61.589	-4.0364	45.392	-28.208	46.991	-27.394	29.064	70.047	-33.246	-48.668	-31.146	-3.4185	5.5302
p2704	IPSRI160	R1C4	1	B7	B	7	2064.4	942918	0.0022	9	NA	7.1111	160.568	97.496	6575.84	3.18446	0.00558496	0.6072	870	0.341651	0.2451	194	1.48	0.093	0.058	-8.19e-05	-3.99e-05	-2.19e-05	4.42e-06	1.26e-05	9.56e-07	-1.29e-06	2.1e-06	241.18	135.16	78.465	-72.789	-25.63	-49.336	-3.0783	147.91	90.089	6.0794	-100.64	-47.939	-80.569	-17.432	0.84631	-39.085
p2705	IPSRI41	R1B4	1	B3	B	3	1039.2	955026	0.0011	3	18	6	151.56	90.0807	2644.52	2.5456	0.00599032	0.5944	319	0.375521	0.1866	71	0.84	0.059	0.029	-5.17e-05	7.33e-05	2.3e-05	-1.35e-05	1.71e-06	-1.43e-06	-1.33e-05	1.76e-05	145.5	80.031	-55.037	-78.206	-28.76	-30.953	11.198	-27.942	-30.539	-13.896	8.0581	8.0649	38.051	-23.172	13.072	-11.344
p2707	IPSRI300	R1B2	1	A7	A	7	1785.49	763963	0.0023	5	22	4.4	162.144	89.8995	3474.61	1.94617	0.00418872	0.5544	492	0.459453	0.1756	113	1.34	0.067	0.029	-7.26e-05	4.2e-06	-3.2e-05	-8.46e-06	9.11e-06	-7.37e-06	2.38e-06	3.45e-06	172.3	119.34	-45.682	-104.42	-49.619	14.025	-38.399	48.092	-61.383	-58.939	-12.932	48.046	69.943	38.373	7.5355	-27.755
p2708	ILP1	R1B1	2	C8	C	8	564.096	51725.3	0.0109	2	15	7.5	69.1364	39.572	784.146	1.39012	0.0097962	0.5724	108	0.39446	0.1717	22	0.57	0.042	0.031	0.00019534	-9.62e-05	3.93e-05	3.07e-05	-1.99e-05	4.38e-05	-2.87e-05	2.13e-05	-349.07	152.81	126.8	23.826	-16.486	22.963	-1.0716	0.56756	-6.0225	45.774	-35.695	32.224	7.6456	6.5175	10.51	44.28
p2709	IPSRI288	R1A1	1	C1	C	1	1186.31	489639	0.0024	4	38	9.5	124.986	95.7413	4321.36	3.64192	0.00286004	0.766	653	0.321023	0.2809	158	1.63	0.097	0.063	-0.00013314	-5.19e-05	-2.85e-05	5.49e-06	2.16e-05	1.75e-05	1.45e-05	7.27e-06	61.168	-74.544	-53.484	-3.6582	100.11	16.442	40.32	2.7984	-55.596	-20.887	6.5483	17.152	15.641	-6.8607	12.601	-15.893
p2710	IPSRI291	R1A2	1	C3	C	3	1340.09	710492	0.0019	5	21	4.2	159.216	76.6344	3091.1	2.30701	0.00666592	0.4813	456	0.405923	0.2058	88	1.02	0.075	0.056	-0.00015648	-6.89e-05	-2.51e-05	-1.97e-05	-6.59e-06	1.64e-05	7.86e-06	-8.1e-06	242.04	181.88	142.72	-102.84	-90.625	-71.574	-124.07	66.044	74.956	-90.855	-59.485	5.6544	-38.796	95.831	-22.371	-71.883
p2712	IPSRI313	R1A4	2	B3	B	3	1117.49	400805	0.0028	6	25	4.1667	157.19	78.7377	2638.67	2.36222	0.00477424	0.5009	285	0.367053	0.2221	111	0.99	0.062	0.026	-9.83e-05	2.72e-06	-2.59e-05	3.43e-06	2.24e-05	-8.46e-06	-7.99e-06	1.64e-05	-35.657	-139.84	-76.581	-4.0398	-83.849	59.112	15.977	19.881	-19.683	-40.171	16.702	26.307	-42.388	21.93	9.1282	-2.8196
p2714	IHP1	R1C3	2	C7	C	7	870.351	221711	0.0039	1	19	19	151.785	50.7828	2092.78	2.40363	0.0055174	0.3346	311	0.375498	0.1138	51	0.68	0.048	0.011	-0.00012032	-8.51e-05	1.21e-05	-1.17e-05	3.85e-05	2.28e-05	7.73e-06	-1.02e-05	111.56	-217.13	-23.419	-40.151	50.184	35.803	-31.396	-30.509	-9.0192	20.127	-25.628	7.7337	-24.95	-38.64	-12.036	-34.72
p2715	IHP1	R1C1	2	A7	A	7	1013.65	277021	0.0037	2	21	10.5	120.257	65.6659	2766.36	2.72897	0.00333296	0.546	488	0.393852	0.1174	66	0.59	0.061	0.013	4.93e-07	5.8e-05	1.48e-06	-3.6e-06	1.59e-05	-3.16e-06	-1.3e-05	1.08e-05	-53.268	-202.34	0.5438	-10.103	72.785	17.111	20.839	37.99	26.811	6.7369	-30.222	-13.199	6.3217	61.007	70.282	14.676
p2716	IPSRI318	R1B5	2	A4	A	4	1071.05	646732	0.0017	4	18	4.5	136.922	69.4649	2088.05	1.95011	0.0138273	0.5073	314	0.404437	0.1589	40	0.78	0.054	0.029	-2e-05	4.62e-05	5.08e-05	-8.74e-06	-7.33e-06	1.28e-05	7.25e-06	-1.67e-05	236.45	81.801	17.22	-1.48	43.327	-7.0861	157.49	-9.1143	37.356	24.505	20.421	17.509	-58.312	-51.671	27.776	43.688
p2717	IPSRI307	R1C1	2	B1	B	1	1197.59	463177	0.0026	3	31	10.3333	136.021	67.8219	3800.25	3.17263	0.0054048	0.4986	572	0.336651	0.1833	88	1.21	0.061	0.04	6.2e-05	4.5e-05	2.55e-05	-1.3e-05	-1.3e-05	9.33e-06	-4.23e-06	4.72e-06	144.91	194.92	-44.016	-46.663	16.64	54.279	68.501	-106.6	34.927	52.284	99.222	108.99	54.729	59.718	-3.9625	20.826
p2719	IPSRI297	R1A6	1	D4	D	4	996.119	344038	0.0029	2	14	7	160.117	57.408	1702.06	1.70955	0.00779192	0.3585	237	0.394055	0.172	71	0.61	0.066	0.028	-6.35e-05	-1.25e-05	5.08e-05	-1.88e-06	2.61e-05	-1.91e-05	6.89e-06	-1.02e-05	24.077	-55.04	-92.895	177.09	-74.919	-22.41	-67.245	45.877	-20.764	-5.5381	16.246	-18.569	-9.3016	20.451	-6.0191	5.8825
p2720	ILP1	R1B4	3	B2	B	2	448.058	98465.9	0.0046	3	7	2.3333	83.9996	45.0085	501.07	1.11801	0.026979	0.5358	52	0.466997	0.1179	12	0.33	0.019	0.012	8.91e-05	-0.00011264	4.36e-05	2.15e-05	1.45e-06	8.09e-06	1.53e-05	-7.79e-06	-340.88	150.09	135.4	34.729	-11.272	43.569	-17.097	-22.708	9.8221	-1.0809	-30.287	30.058	18.158	-14.75	-5.7907	48.987
p2722	IPSRI339	R1A6	1	D3	D	3	788.759	325082	0.0024	4	20	5	137.597	60.909	1700.94	2.15715	0.00984124	0.4427	216	0.36014	0.1877	61	0.79	0.057	0.028	-4.68e-05	-2.27e-07	-2.77e-07	2.18e-05	1.31e-05	4.93e-06	2.64e-06	-1.64e-05	1.2388	-6.1958	-90.088	6.7883	-33.833	60.415	64.564	58.813	13.507	5.2341	15.732	-37.544	-24.232	27.618	-36.873	-22.336
p2723	IPSRI357	R1C6	1	D6	D	6	1216.39	267910	0.0045	4	12	3	142.101	51.3307	2178.13	1.7904	0.00770184	0.3612	357	0.430785	0.2568	91	0.99	0.09	0.045	1.13e-05	6.17e-05	-2.49e-05	2.63e-05	-2.56e-05	-1.14e-06	2.09e-05	-1.07e-05	167.64	27.178	-35.342	-14.268	32.672	-4.8946	74.318	42.92	-16.239	-31.97	11.811	22.737	54.827	33.993	-35.843	1.5134
p2724	IHP1	R1A5	2	C8	C	8	933.726	244566	0.0038	4	21	5.25	157.415	52.6126	2273.39	2.43518	0.00560748	0.3342	284	0.433082	0.1241	72	0.71	0.067	0.023	-0.00013701	-2.81e-05	-1.55e-05	-8.84e-06	3.98e-05	2.77e-05	1.33e-05	-2.21e-05	75.075	-78.228	-105.59	100.28	-25.454	30.754	14.917	4.5666	-62.984	-23.951	-42.212	-17.017	-56.654	32.351	-32.045	12.387
p2726	IPSRI350	R1C5	1	A5	A	5	1158.66	127542	0.0091	1	8	8	154.487	38.8229	1193.11	1.02928	0.010134	0.2513	182	0.532103	0.2933	88	0.96	0.072	0.032	6.48e-05	2.64e-05	5.85e-06	-2.53e-05	-7.01e-06	3e-05	-5.64e-06	1.37e-05	-28.548	-265.89	50.965	-115.01	-23.783	-29.996	-56.379	-54.715	60.463	26.5	25.395	-1.5231	45.076	-32.509	-25.223	-1.9754
p2727	IPSRI393	R1C2	2	B6	B	6	797.382	285731	0.0028	9	21	2.3333	88.0532	83.825	1333.63	1.67209	0.00560748	0.952	114	0.390654	0.2056	82	1.05	0.063	0.041	9.52e-05	-3.68e-05	3.31e-05	-1.69e-05	2.16e-05	8.49e-06	-1.59e-05	1.11e-05	-221.65	23.652	13.283	33.361	66.441	-21.391	24.437	45.478	40.805	-46.068	0.81775	-58.488	3.1845	-20.644	2.2115	29.804
p2729	IPSRI392	R1B2	2	B4	B	4	1264.63	594973	0.0021	3	27	9	129.715	85.892	3326.43	2.63038	0.00351312	0.6622	473	0.331584	0.2597	187	1.83	0.11	0.029	-4.97e-05	1.77e-05	-1.75e-05	2.53e-05	7.15e-06	2.82e-06	-4.61e-06	-8.05e-07	204.6	-177.06	61.529	-8.0602	153.29	44.415	24.264	-30.333	-81.633	32.729	-69.974	-14.169	13.873	-19.992	8.432	25.662
p2730	IPSRI357	R1A6	1	C5	C	5	1914.61	563517	0.0034	5	44	8.8	111.924	101.856	5519.2	2.88277	0.00308524	0.91	1030	0.384439	0.2442	142	1.12	0.1	0.045	2.72e-05	0.00010603	-9.85e-06	-6.96e-06	-1.2e-05	3.58e-06	8.68e-06	1.48e-06	43.594	119.66	-84.606	78.911	97.66	74.16	-57.563	-1.937	-10.027	-18.551	-11.631	44.466	37.616	-11.095	8.7279	26.984
p2732	IPSRI392	R1B5	2	A4	A	4	1438.12	617734	0.0023	3	27	9	152.46	98.4671	3426.42	2.38194	0.00335548	0.6459	401	0.373562	0.2278	107	0.98	0.092	0.045	-6.26e-05	-3.99e-05	-9.17e-06	-1.13e-05	7.49e-06	7.73e-06	-3.82e-07	3.51e-06	153.74	-144.64	-58.059	-18.575	42.408	61.984	28.846	-3.7713	-72.675	1.0013	-30.439	29.592	-11.182	-20.443	-5.1008	7.595
p2733	IPSRI329	R1A1	1	A1	A	1	1399.04	678341	0.0021	5	23	4.6	160.342	85.5637	3176.45	2.26954	0.00409864	0.5336	420	0.392839	0.1925	123	1.16	NA	0.024	-5.71e-05	2.4e-05	8.13e-06	2.13e-05	-1.39e-05	8.5e-06	8.71e-06	-5.29e-06	164.16	131.39	-85.911	40.174	-28.497	4.0109	41.462	-148.74	5.4894	29.148	-28.335	30.823	-1.27	5.8587	72.746	45.921
p2734	IPSRI379	RiC5	2	A3	A	3	1142.75	319291	0.0036	10	43	4.3	130.616	65.8469	3182.3	2.78418	0.00328792	0.5041	381	0.319491	0.2115	115	1.05	0.086	0.035	-8.24e-05	-2.11e-05	-8.53e-06	-4.88e-06	-5.54e-06	4.5e-06	-1.08e-06	5.49e-06	8.4096	-78.72	-31.884	-38.121	11.919	-12.469	-17.141	12.859	13.319	-12.636	73.831	-42.491	-29.818	28.309	2.6712	40.449
p2737	IPSRI375	R1A4	1	B7	B	7	1544.09	221566	0.007	6	15	2.5	63.2812	57.3137	1920.96	1.24421	0.010742	0.9057	249	0.540457	0.2581	115	0.6	0.083	0.036	-0.00011622	2.99e-05	0.00015637	4.46e-05	-5.33e-05	-3.47e-05	1.27e-05	4.01e-05	-156.16	102.44	14.39	-29.823	114.81	-34.611	-28.132	-5.9814	20.35	76.476	-29.068	-9.4041	11.267	36.13	11.048	7.3296
p2739	IPSRI329	R1A2	1	D1	D	1	1248.87	875367	0.0014	4	26	6.5	158.09	80.1093	3875.47	3.10362	0.006756	0.5067	614	0.327216	0.2026	111	1.18	0.09	0.043	-0.00016134	-9.81e-05	-3e-05	-2.23e-05	-2.23e-05	2.37e-06	2.36e-05	1.81e-05	280.7	41.269	29.989	-71.218	-5.0208	-50.183	67.91	78.006	63.571	8.7147	-25.337	9.6708	-15.73	-41.514	6.3471	-2.1973
p2740	IPSRI436	R1A4	1	A8	A	8	815.221	468789	0.0017	4	22	5.5	157.19	70.6433	2513.68	3.0839	0.00817476	0.4494	372	0.301318	0.2034	165	0.71	0.095	0.035	-8.18e-05	7.24e-06	-5.41e-06	-4.6e-06	8.49e-06	-4.14e-06	3.65e-06	8.49e-06	57.376	34.185	-121.43	123.42	-42.912	24.739	-17.991	41.501	-15.247	-2.8572	61.552	19.943	31.477	23.846	25.664	3.3017
p2742	IPSRI424	R1B4	1	B5	B	5	1375.38	386483	0.0036	8	32	4	161.919	65.7455	3745.53	2.72306	0.00553992	0.406	515	0.339421	0.2352	139	1.12	NA	0.038	-8.9e-05	-1.78e-05	7.03e-07	1.77e-06	-2.01e-05	-7.44e-06	9.11e-06	1.5e-05	148.07	135.81	-82.537	98.281	-36.489	-79.999	-97.981	-14.453	-3.3939	91.482	-1.7215	-41.087	37.412	-29.332	9.4562	-24.505
p2743	IHP1	R1A3	2	B8	B	8	508.133	80181.5	0.0063	2	4	2	154.487	27.9799	737.755	1.45125	0.0192546	0.1811	93	0.428398	0.1185	27	0.28	0.042	0.011	5.32e-05	1.45e-05	1.42e-05	-3.66e-05	-3.51e-05	-1.08e-05	-2.49e-05	6.16e-07	49.974	-142.63	-21.638	125.21	-1.8713	-80.169	-97.02	67.116	4.7387	20.846	-10.821	48.357	-20.436	-23.091	58.605	-31.312
p2744	IPSRI419	R1B5	1	D1	D	1	1203.25	710773	0.0017	3	28	9.3333	140.525	81.9135	3927.04	3.26333	0.00747664	0.5829	584	0.30992	0.1847	158	0.88	0.083	0.026	-6.81e-05	1.36e-05	-4.93e-07	1.2e-05	-2.13e-05	-5.45e-06	8.1e-06	1.4e-05	190.71	129.18	-44.113	42.574	40.721	-21.597	85.516	29.15	34.908	44.302	-20.924	18.507	-61.856	-54.144	20.236	-27.112
p2745	IPSRI470	R1C1	2	C7	C	7	844.391	722317	0.0012	4	24	6	128.814	168.113	2717.49	3.21798	0.00488684	1.3051	398	0.339196	0.2431	128	1.17	0.098	0.046	-1.62e-05	-5.62e-05	-2.74e-07	6.25e-05	-3.44e-07	9.08e-06	-2.07e-06	-1.49e-05	177.66	-42.019	-14.969	-1.2889	97.358	27.038	74.029	10.333	-40.488	-24.604	22.217	35.437	24.117	4.4416	-37.677	29.768
p2746	ILP1	R1A2	3	C2	C	2	723.042	262615	0.0028	10	27	2.7	89.8548	79.5436	1616.94	2.23602	0.00549488	0.8852	147	0.325009	0.1831	61	0.8	0.044	0.032	4.92e-05	4.29e-05	-2.5e-05	-4.78e-06	2.21e-05	-1.87e-05	2.09e-05	-6.15e-06	-211.73	8.869	14.074	-16.595	78.447	5.9349	39.778	53.169	24.962	-35.364	62.086	-43.695	-12.213	8.0128	2.2017	14.432
p2747	IPSRI465	R1A5	2	A6	A	6	1382.41	1.1197e+06	0.0012	9	38	4.2222	110.798	117.812	4199.53	3.03855	0.00614796	1.0633	514	0.362077	0.215	189	1.05	0.094	0.039	-7.37e-05	1.18e-05	-3.58e-05	4.33e-06	1.91e-05	1.41e-05	1.24e-05	7.41e-06	138.22	102.06	24.369	-106.24	103.97	16.128	-18.818	24.83	6.426	-79.543	22.06	62.667	-75.129	-42.576	-60.443	-42.441
p2748	IPSRI419	R1A6	1	B1	B	1	1652.36	710445	0.0023	4	21	5.25	160.793	80.2866	3378.45	2.04476	0.00457156	0.4993	426	0.406396	0.2528	163	1.07	0.086	0.033	-5.16e-05	5.03e-07	3.64e-06	1.37e-05	1.63e-05	-2.02e-05	3.96e-06	1.02e-05	155.59	91.299	-77.164	-34.928	-47.123	1.2829	105.15	-125.44	0.5719	32.871	19.361	-29.046	21.684	-4.7199	14.219	1.1088
p2749	IPSRI420	R1B2	1	B3	B	3	836.647	353995	0.0024	4	24	6	111.699	68.0574	2465.94	2.94784	0.00567504	0.6093	346	0.348812	0.172	108	0.88	0.081	0.035	-1.52e-06	3.53e-05	4.38e-05	-1.57e-05	1.71e-07	-7.53e-06	-6.19e-07	5e-06	-126.14	8.9431	-50.442	42.721	10.622	25.318	19.453	13.944	65.027	-40.383	5.4179	1.8309	24.453	-11.01	-34.874	-17.509
p2750	IPSRI434	R1A1	1	B6	B	6	1504.61	516487	0.0029	4	29	7.25	117.329	88.5437	4108.32	2.73095	0.00216192	0.7547	756	0.382029	0.1674	139	0.73	0.086	0.035	3.81e-05	8.87e-05	-4.38e-06	-3.88e-05	1.5e-05	5.73e-06	-1.07e-06	-5e-06	-37.173	-54.717	-49.392	-24.861	76.073	47.021	44.552	0.87516	-58.085	-37.431	23.934	-46.537	4.7139	24.114	26.08	-36.012
p2751	IPSRI434	R1B1	1	C5	C	5	1438.02	621616	0.0023	4	36	9	103.592	102.796	4278.8	2.97545	0.0037158	0.9923	735	0.36586	0.2464	169	1.16	0.102	0.038	9.5e-05	2.58e-05	3.61e-05	-4.47e-05	1.79e-05	-5.07e-06	7.49e-06	5.17e-06	-52.907	105.48	-40.61	-60.456	90.533	94.007	-60.937	-26.174	-23.746	-37.291	51.924	-12.219	36.508	39.694	2.6406	37.055
p2752	IPSRI420	R1C3	1	D2	D	2	795.749	631826	0.0013	4	27	6.75	125.887	103.33	2733.93	3.43488	0.00927824	0.8208	368	0.306858	0.1572	106	0.969	0.071	0.023	-5.22e-06	-2.05e-05	2.02e-05	-1.29e-05	3.44e-05	-2.87e-05	7.65e-06	-4.64e-06	49.359	139.48	-90.912	-65.813	-2.8137	124.94	12.315	-23.857	23.096	9.0145	26.989	-19.641	-32.656	40	-34.328	28.166
p2753	IPSRI445	R1C5	1	D8	D	8	1566.14	1.4281e+06	0.0011	10	35	3.5	134.219	132.44	3837.86	2.45095	0.00632812	0.9867	447	0.355951	0.229	195	1.17	0.107	0.046	1.32e-05	-1.78e-06	2.97e-06	2.68e-06	1.85e-05	-7.62e-06	-4.38e-06	1.04e-05	307.08	136.98	60.579	48.222	27.905	-49.175	34.268	87.784	-8.6702	-23.982	31.073	17.191	-64.815	-43.645	-58.66	7.653
p2754	IHP1	R1C4	2	C8	C	8	517.213	175943	0.0029	2	7	3.5	157.64	54.5059	972.414	1.87913	0.0216642	0.3458	168	0.372278	0.1234	82	0.57	0.068	0.017	-1.68e-05	-1.34e-05	-1.66e-05	-1.57e-05	-1.67e-05	-1.36e-05	-3.64e-06	-3.67e-06	52.787	32.249	-57.716	225.46	-14.629	-53.149	-130.86	77.545	22.895	47.667	17.747	13.551	19.321	-2.0053	13.038	-24.333
p2755	ILP1	R2C5	3	A3	A	3	473.139	105577	0.0045	2	13	6.5	97.962	40.9063	1030.97	2.17884	0.00916564	0.4176	130	0.33181	0.1627	20	0.43	0.031	0.026	-6.22e-05	8.49e-05	2.04e-05	7.03e-06	-2.15e-05	-2.76e-05	4.13e-05	1.06e-05	-228.75	24.409	6.0659	32.883	5.4402	-38.959	10.613	8.2941	-7.6846	-29.19	-24.827	-35.367	19.602	-42.604	24.571	-9.3717
p2757	IPSRI456	R2A5	2	B4	B	4	1171.04	318030	0.0037	4	18	4.5	147.956	63.018	2072.29	1.76871	0.00729648	0.4259	325	0.41045	0.3224	88	0.9	0.078	0.043	-1.31e-05	7.93e-06	2.73e-05	2.03e-05	2.68e-05	-1.41e-05	-1.73e-05	-2.94e-06	7.5927	59.164	-113.83	26.567	-69.372	74.93	2.7383	8.5528	22.309	-28.474	34.697	-3.4563	57.674	37.74	-4.0488	-7.9979
p2758	IPSRI455	R2B5	2	A2	A	2	940.145	475860	0.002	8	22	2.75	97.962	87.443	1917.8	2.04081	0.0167098	0.8926	280	0.38579	0.2353	140	0.81	0.092	0.036	2.11e-05	-9.46e-06	-5.43e-05	2.01e-05	-2.16e-06	4.15e-07	3.25e-06	-1.5e-06	-123.19	86.697	-40.88	-58.21	63.348	77.314	-85.75	-8.7297	6.1401	9.2525	75.201	-45.225	-83.511	-4.9374	32.993	22.859
p2759	IPSRI424	R2C6	1	B4	B	4	912.209	182193	0.005	3	18	6	155.838	45.9196	2451.75	2.68757	0.00725144	0.2947	437	0.3269	0.2126	113	1.01	0.075	0.036	-3.28e-05	-1.39e-05	-1.9e-05	2.44e-05	-6.79e-06	6.95e-06	1.14e-05	8.4e-06	48.942	-42.048	-69.079	175.18	-23.074	-61.707	-77.649	74.13	-5.8529	37.044	49.144	-9.9487	6.651	11.51	0.8572	-30.349
p2760	IPSRI455	R1C1	2	B2	B	2	864.366	246773	0.0035	15	42	2.8	67.1096	78.7834	2581.24	2.98531	0.0064182	1.174	487	0.306475	0.2234	186	0.89	0.108	0.045	-4.8e-05	7.83e-05	5.82e-05	7.56e-06	-5.14e-05	1.39e-05	1.9e-05	-9.44e-06	-44.242	57.106	2.3394	23.991	196.12	-19.291	66.18	67.439	-29.357	47.319	-13.244	-48.571	-19.151	57.242	-14.937	47.131
p2761	IPSRI18	UNK	1	D5	D	5	805.308	224049	0.0036	2	19	9.5	101.79	61.0734	1811.96	2.24983	0.00430132	0.6	328	0.397658	0.1553	NA	NA	NA	NA	0.00012717	9.05e-05	-8.13e-05	-3.34e-05	1.75e-05	2.11e-05	-6.45e-06	-1.5e-06	-293.78	65.991	40.743	24.39	-64.399	11.391	-2.3342	-45.984	-24.864	-24.51	-73.163	-32.915	71.657	-0.0096373	41.113	-5.8389
p2762	IPSRI104	UNK	2	D1	D	1	1910.29	540016	0.0035	2	NA	NA	115.528	87.0064	NA	4.24135	0.0015764	0.7531	NA	0.283639	0.1724	NA	NA	NA	NA	-0.00010736	5.63e-05	2.74e-05	3.7e-05	9.05e-06	-9.86e-06	-1.58e-05	4.03e-06	55.439	41.123	-22.987	-19.419	95.616	-54.374	-10.912	-49.287	-57.03	-27.985	17.188	19.296	70.052	-31.353	24.763	-8.9022
p2763	IPSRI113	UNK	2	B2	B	2	1056.22	273475	0.0039	NA	45	2.1429	74.7664	71.1708	3018.81	2.85911	0.0170251	0.9519	408	0.357505	0.1688	NA	NA	NA	NA	2.27e-05	7.74e-05	-3.1e-05	-2.42e-05	2.44e-05	1.45e-05	-7.52e-06	2.96e-06	-332.31	131.71	63.448	3.4532	31.661	48.061	-27.577	0.53187	33.079	15.646	14.142	-4.5008	-12.85	-6.3467	11.855	13.592
p2764	IHP1	UNK	3	A1	A	1	504.638	92383.9	0.0055	1	13	13	156.514	31.1558	1554.78	3.08193	0.00779192	0.1991	257	0.366333	0.0981	NA	NA	NA	NA	2.46e-05	1.23e-05	-2.06e-05	6.46e-06	-4.63e-06	-1.3e-05	5.65e-06	1.67e-05	-49.704	-248.46	40.224	-103.3	-54.239	-30.558	-46.401	-54.9	27.492	5.8509	28.829	15.664	22.358	-35.731	-31.367	-7.6543
p2765	IPSRI122	UNK	2	B3	B	3	1091.61	603589	0.0018	4	18	4.5	115.302	158.244	2633.04	2.41151	0.0068686	1.3724	399	0.345772	0.1837	NA	NA	NA	NA	-1.09e-05	2.99e-05	1.26e-05	1.15e-05	-8.28e-06	-1.3e-05	4.93e-06	8.13e-06	19.349	106.05	-63.919	-45.699	60.095	85.623	-27.136	-15.199	-7.3615	-39.229	17.963	20.836	18.303	23.61	-23.599	-16.022
p2766	IPSRI164	UNK	2	A4	A	4	2711.42	490824	0.0055	4	34	8.5	105.619	83.5902	7400.52	2.72897	0.00141876	0.7914	NA	0.393312	0.3337	NA	NA	NA	NA	-0.00017122	-9.46e-05	-2.92e-05	1.1e-05	1.81e-05	1.68e-05	6.85e-06	-2.1e-06	14.74	39.256	-7.6941	-39.171	128.7	-63.181	18.33	-56.677	-22.769	-43.98	-9.7827	7.312	28.917	-13.165	41.863	-32.267
p2767	IHP1	UNK	2	A8	A	8	531.398	93364.8	0.0057	3	15	5	88.5036	43.5009	1184.55	2.23011	0.0133769	0.4915	198	0.400473	0.1654	NA	NA	NA	NA	3e-05	3.52e-05	2.05e-05	-7.27e-06	-1.5e-05	6.22e-06	8.11e-06	-4.37e-06	-231.37	-38.358	67.74	-4.7915	44.468	-89.557	71.123	72.115	10.426	-26.758	18.185	-1.2804	-0.61013	5.1779	9.2092	56.138
p2768	IPSRI488	UNK	1	B1	B	1	895.032	356486	0.0025	2	25	12.5	159.442	72.0473	2931.2	3.27516	0.00443644	0.4519	388	0.289832	0.2421	NA	NA	NA	NA	-9.39e-05	-2.3e-05	-5.18e-05	4.49e-06	1.76e-05	1.49e-06	9.74e-06	2.04e-05	106.34	-152.27	-58.418	-5.7883	5.979	-5.1986	-42.004	-49.357	-70.088	-10.716	-3.7924	-23.328	-21.651	-56.178	-72.83	21.799
p2770	IPSRI59	UNK	1	C7	C	7	781.575	225606	0.0035	5	27	5.4	90.3052	67.7193	1924.33	2.46278	0.00389596	0.7499	276	0.349781	0.2341	NA	NA	NA	NA	7.02e-05	9.94e-06	-2.03e-05	1.02e-05	-1.57e-05	-2.9e-06	-4.82e-06	1.6e-05	-193.62	15.982	11.386	19.841	66.295	-52.198	28.299	34.589	27.694	-37.414	-17.253	-55.704	23.041	3.4291	6.0956	-2.676
p2772	ILP1	UNK	3	A2	A	2	624.684	346532	0.0018	2	10	5	146.83	68.5612	1262.92	2.0211	0.00927824	0.4669	170	0.364666	0.1033	NA	NA	NA	NA	3.81e-06	5.24e-05	-1.61e-05	-1.72e-05	-1.83e-06	9.92e-06	-5.6e-06	1.03e-06	-96.827	-77.702	-69.943	0.743	-61.954	64.114	-1.0899	-36.388	-14.806	-79.939	-7.0045	3.8663	2.8288	5.6468	-45.272	-6.077
p2773	IPSRI190	UNK	2	B6	B	6	1258.15	303672	0.0041	10	40	4	134.67	66.6294	3934.47	3.12728	0.00299516	0.4948	657	0.274789	0.2216	NA	NA	NA	NA	-0.00010264	4.82e-05	1.88e-05	3.05e-06	-5.32e-06	1.66e-05	5.15e-06	-6.11e-06	-27.251	-22.817	-75.931	-23.66	-11.024	31.354	-8.8622	-11.395	-48.21	-22.67	27.924	-4.7968	-28.321	-22.371	44.075	-42.255
p2774	IPSRI102	UNK	1	C8	C	8	990.614	371769	0.0027	4	14	3.5	156.289	63.4914	2266.41	2.28729	0.010742	0.4062	383	0.363	0.1831	NA	NA	NA	NA	-6.31e-05	1.34e-05	1.08e-05	1.84e-05	-4.21e-05	-3e-05	4.76e-06	-3.2e-06	133.03	106.69	-66.316	-94.809	-25.782	27.988	8.4988	66.487	-43.579	-4.4562	62.923	8.7141	93.67	2.0817	-3.966	-31.269
p2775	IPSRI100	UNK	1	B8	B	8	843.443	193963	0.0043	1	10	10	156.289	51.0526	1055.51	1.25209	0.0138723	0.3267	159	0.436167	0.2378	NA	NA	NA	NA	6.41e-05	1.62e-05	5.18e-05	-3.9e-05	-2.67e-05	1.44e-05	-3.63e-06	-8.46e-06	-14.51	-196.05	-45.678	6.8208	-23.793	17.368	22.286	-9.8419	19.745	-4.7678	-99.975	37.542	-22.308	13.141	-30.612	-5.3711
p2776	IPSRI1	UNK	1	C4	C	4	937.883	243528	0.0039	4	26	6.5	152.01	54.1689	2307.62	2.46081	0.0102691	0.3564	322	0.369148	0.1546	NA	NA	NA	NA	1.19e-05	4.68e-05	-7.68e-06	5.77e-07	5.68e-06	-1.61e-05	3.84e-06	4.37e-06	139.15	1.966	-55.342	-39.37	-4.116	-20.027	49.156	76.568	16.659	57.874	20.561	-46.577	91.82	1.7758	-56.638	4.5436
p2777	IPSRI183	UNK	2	B4	B	4	1208	890365	0.0014	3	24	8	159.667	92.7126	2867.25	2.37405	0.00434636	0.5807	400	0.352551	0.2547	NA	NA	NA	NA	-2.84e-05	6.41e-06	-2.29e-06	-6.83e-06	-7.62e-06	7.16e-06	8.17e-06	-1.07e-06	256.36	-0.83418	-15.736	126.15	7.8015	-3.3032	56.793	-72.617	-93.778	-48.386	8.4042	-9.3727	-59.507	-23.247	-29.636	32.751
p2778	ILP1	UNK	3	D1	D	1	506.5	161402	0.0031	1	10	10	142.777	47.4069	1013.4	2.00138	0.0110798	0.332	117	0.362527	0.0858	NA	NA	NA	NA	2.95e-05	2.98e-05	2.35e-05	-4.75e-05	1.2e-05	-9.71e-06	9.7e-06	-2.5e-05	-63.322	-53.6	-62.028	61.102	-16.063	-3.2436	-28.229	-84.146	21.543	-44.228	-131.55	-45.586	25.502	-3.2007	-59.574	-1.486
p2779	IPSRI346	R1B2	2	C6	C	6	947.34	134108	0.0071	2	23	11.5	100.439	52.5144	1701.84	1.79631	0.0079946	0.5228	238	0.432857	0.1903	70	0.672	0.067	0.031	-2.21e-05	0.00016117	4.24e-06	-3.19e-05	-1.29e-05	-6.45e-06	1.01e-05	1.15e-05	-109.89	-20.289	2.1091	59.213	65.219	-72.869	-12.153	15.631	15.493	22.502	13.597	-52.536	26.715	-29.103	-16.614	-39.667
p2780	IPSRI289	R1A3	1	B8	B	8	788.176	310337	0.0025	5	15	3	137.147	60.9053	1491.05	1.89096	0.00758924	0.4441	201	0.430425	0.186	127	0.854	0.075	0.037	-5.81e-05	-5.17e-05	4.53e-06	3.61e-05	5.04e-06	-1.33e-05	-4.94e-05	-1.49e-05	304.74	-29.442	NA	215.11	-107.01	NA	53.836	-11.975	6.44	-140.42	26.623	-41.388	-27.699	-31.742	17.755	-8.7169
p2781	IPSRI281	R1B1	1	B7	B	7	692.72	93228.4	0.0074	1	28	28	108.096	47.048	1578.2	2.27743	0.00520212	0.4352	266	0.369125	0.2378	84	0.636	0.081	0.033	9.17e-05	8.56e-05	-4.01e-05	-1.92e-05	2.91e-06	1.57e-05	-4.58e-06	5.36e-06	-295.68	24.349	73.853	-5.0045	-96.914	-38.855	41.671	-26.011	-97.849	-10.668	-21.297	-26.474	14.071	-3.2551	30.301	-51.262
p2782	IHP1	R1A1	2	D8	D	8	768.555	189192	0.0041	4	16	4	129.49	57.2172	1788.76	2.32673	0.015201	0.4419	274	0.374643	0.1207	80	0.46	0.072	0.013	-8.08e-05	1.36e-05	1.67e-05	-8.47e-06	-1.53e-05	-2.41e-05	3.7e-06	6.09e-06	247.99	115.69	52.92	-3.6323	45.494	13.505	149.13	-87.937	62.892	-17.112	89.805	67.615	-85.457	-57.263	11.184	32.103
p2783	IPSRI347	R1A6	2	C7	C	7	1482.93	665179	0.0022	5	34	6.8	162.594	83.7017	3782.23	2.54954	0.00880532	0.5148	442	0.374665	0.1938	136	1.018	0.086	0.039	-5.94e-05	1.85e-05	-6.24e-06	9.03e-06	5.86e-06	-4.42e-07	-3.99e-06	-3.31e-06	184.47	173.46	-11.14	-147.74	-23.726	-56.174	31.263	25.126	37.194	50.321	-87.375	-38.608	3.6722	-85.523	36.393	-24.364
p2784	IPSRI268	R1A4	1	A5	A	5	1585.79	298556	0.0053	3	15	5	121.158	64.921	3648.47	2.30109	0.00286004	0.5358	708	0.436978	0.2738	153	0.806	0.085	0.032	-2.31e-05	3.76e-05	1.35e-06	5.12e-06	3.94e-05	-2.3e-06	-8.35e-06	-7.06e-06	-128.39	-85.096	-17.394	58.919	-8.065	-40.478	24.995	18.186	-4.8992	-42.685	-87.557	-23.2	-2.7079	-18.005	18.534	38.836
p2785	IPSRI201	R1A5	1	C1	C	1	1091.27	429307	0.0025	6	25	4.1667	127.013	70.6824	3205.27	2.93798	0.0082198	0.5565	461	0.339196	0.1873	152	0.879	0.055	0.028	-8.8e-05	-7.63e-05	-2.27e-05	-4.54e-06	-3.1e-05	-1.62e-05	1.76e-05	1.56e-05	225.2	108.8	29.74	29.867	70.133	-52.987	-26.252	14.535	-16.472	-61.642	8.4736	15.604	-43.79	-19.202	-59.547	-47.229
p2786	IPSRI212	R1C1	1	D1	D	1	756.814	150680	0.005	1	12	12	158.541	44.8889	1112.49	1.46899	0.0110573	0.2831	138	0.431979	0.174	104	0.717	0.06	0.026	-3.96e-05	2.67e-05	7.7e-05	2.75e-05	-3.15e-05	-3.51e-05	1.71e-05	7.03e-06	-110.2	-210.48	41.73	-91.417	-116.56	-52.517	-11.315	-42.926	-4.6503	-22.87	20.066	31.821	-16.601	-39.356	-56.909	19.5
p2787	IPSRI214	R1B5	1	D2	D	2	995.434	318366	0.0031	3	30	10	159.442	61.2355	3123.97	3.13911	0.00403108	0.3841	544	0.324919	0.2116	69	0.702	0.074	0.023	-3.43e-05	4.45e-05	1.07e-05	1.08e-05	-1.01e-05	3.72e-06	-2.37e-06	9.03e-06	51.501	-84.02	-108.91	40.075	-52.991	44.82	26.277	18.186	-57.637	-23.23	13.271	26.987	-10.158	36.152	2.0415	-17.842
p2788	IPSRI306	R1A2	2	A4	A	4	1003.93	687717	0.0015	4	14	3.5	158.541	71.9219	2044.82	2.03687	0.00930076	0.4536	275	0.425628	0.1787	74	0.658	0.068	0.029	3.68e-05	3.72e-05	-2.53e-05	2.95e-06	1.03e-05	-8.9e-06	-1.85e-05	5.74e-06	141.46	168.92	-72.151	-125.85	-42.515	83.02	55.093	-50.063	-7.905	-12.722	-3.5313	-5.4826	63.054	60.901	-5.0579	26.308
p2789	ILP1	R2B4	3	C2	C	2	514.323	32363.1	NA	2	7	3.5	76.568	29.1309	414.818	0.806467	0.0152686	0.3805	49	0.538543	0.168	13	0.283	0.022	0.016	0.0001627	-5.95e-05	-7.34e-05	0.00010671	-3.09e-05	-2.96e-05	5e-05	-3.1e-05	-342.81	148.68	162.7	11.873	-24.143	-4.6534	23.078	-5.7887	-70.474	59.505	-12.95	24.67	-27.114	47.123	-24.268	15.034
p2790	IPSRI337	R1B4	2	C5	C	5	1990.69	667258	0.003	3	34	11.3333	122.959	96.7679	4981.87	2.50222	0.0029276	0.787	836	0.369914	0.2531	83	0.956	0.076	0.039	-0.0001151	5.48e-05	2.79e-05	1.92e-05	1.62e-05	1.13e-05	-2e-05	-7.49e-06	59.051	52.894	-55.854	2.4085	84.339	29	-11.803	12.46	-65.289	-54.912	39.335	89.108	57.071	4.3483	25.097	-18.728
p2792	IPSRI299	R1B3	2	A2	A	2	731.517	233393	0.0031	2	26	13	92.1068	76.2308	1544.42	2.1118	0.00459408	0.8276	195	0.381579	0.1698	45	0.54	0.063	0.039	-9.68e-06	0.00011003	1.31e-05	-2.45e-05	-1.02e-06	-1.14e-07	-3.13e-06	4.28e-06	-233.99	-17.169	41.292	-20.641	16.578	-39.678	66.881	58.936	7.0014	-36.954	55.45	-56.24	-5.408	17.369	-0.79938	32.402
p2795	ILP1	R2A5	3	A2	A	2	744.662	54735.9	NA	14	22	1.5714	49.7692	40.4783	979.395	1.31519	NA	0.8133	132	0.358789	0.1985	17	0.596	0.027	0.03	9.64e-05	4.06e-05	9.87e-06	-1.29e-05	1.09e-05	-1.41e-05	1.99e-06	1.77e-05	-295.21	166.8	178.24	6.1996	-30.336	35.5	-24.63	-21.885	-62.795	171.27	-60.991	76.035	-14.607	53.109	-51.799	75.772
p2796	IPSRI305	R2B5	2	A3	A	3	467.874	14199.1	NA	1	2	2	72.7396	22.2452	227.902	0.487035	NA	0.3058	30	0.61662	0.244	18	0.151	0.041	0.005	0.00010067	-2.31e-05	-6.74e-05	-3.33e-05	2.53e-05	2.03e-05	-1.86e-05	1.93e-05	-302.18	76.792	105.85	-35.453	11.259	-70.55	37.551	16.039	-87.906	90.726	40.047	15.525	-43.441	41.295	-17.505	-76.311
p2797	IPSRI290	R2C6	2	A1	A	1	1362.31	376121	0.0036	3	21	7	109.672	112.801	2776.72	2.03884	0.00700372	1.0285	470	0.385542	0.3091	97	0.819	0.084	0.042	-2.45e-05	3.98e-05	-3.07e-07	2.83e-05	-2.95e-05	-1.27e-05	4.58e-06	1.22e-05	-3.596	47.225	-33.841	6.4732	77.289	-19.639	28.061	-19.088	30.671	-0.035033	-14.065	45.442	40.554	19.688	-37.165	-56.659
p2798	IPSRI279	R1C5	1	C6	C	6	649.228	264377	0.0025	14	27	1.9286	64.4072	111.615	1713.1	2.63827	0.0127238	NA	224	0.342799	0.1513	47	0.612	0.056	0.027	-2.74e-05	9.34e-06	2.8e-05	2.46e-05	3.85e-06	3.17e-06	8.59e-07	-7.44e-06	-334.81	147.53	77	8.9598	3.2866	61.386	-40.65	-3.8163	35.167	49.043	-13.235	-6.4316	2.6064	20.623	11.821	53.879
p2799	IPSRI267	R1C2	1	A4	A	4	1219.18	504725	0.0024	5	32	6.4	121.608	89.1906	2745.86	2.2518	0.00635064	0.7334	316	0.379462	0.2207	138	1.11	0.081	0.041	-1.71e-05	7.01e-05	-7.72e-06	1.33e-05	-3.26e-06	-1.07e-05	-5.97e-06	7.04e-06	25.546	47.983	-47.192	-77.895	37.133	51.063	-36.049	16.288	-79.205	-13.145	61.861	-27.868	-61.209	-38.179	35.606	-11.905
p2800	IPSRI264	R1C4	1	C3	C	3	861.02	219988	0.0039	1	9	9	129.265	54.1116	1093.35	1.26984	0.00916564	0.4186	117	0.484112	0.1763	57	0.577	0.066	0.029	0.00020721	-0.00010069	-9.25e-06	5.34e-05	-3.77e-05	4.98e-05	-3.89e-05	1.61e-05	-147.67	-152.1	22.769	-21.198	-39.654	-59.136	35.072	14.524	-4.5409	-28.745	-51.308	-8.3091	7.2752	3.5036	5.7382	50.289
p2801	IPSRI416	R1C2	1	D8	D	8	644.534	246154	0.0026	5	16	3.2	150.208	81.5401	1642.61	2.54757	0.0106745	0.5428	236	0.345817	0.1634	89	0.611	0.067	0.023	-3.85e-05	2.87e-06	-1.19e-05	-2.48e-05	-1.87e-05	9.64e-06	-8.25e-06	9.06e-06	103.12	-24.89	-91.982	-14.367	-5.693	25.916	85.075	52.825	-3.6571	28.293	5.7087	-9.8975	32.82	19.719	-15.107	-32.601
p2802	IPSRI457	R1B3	2	C2	C	2	814.296	402372	0.002	4	17	4.25	150.884	63.8292	1708.59	2.098	0.0211012	0.423	193	0.307308	0.1938	86	0.561	0.077	0.021	-5.1e-05	4.52e-06	5.73e-06	2.63e-05	-3.02e-05	-1.87e-05	4.49e-06	-1.51e-05	170.12	174.68	13.476	-173.95	3.9521	26.426	-43.683	131.63	-38.658	-43.877	-51.461	4.9475	67.703	12.821	-36.293	-26.366
p2803	ILP1	R1B4	2	C7	C	7	716.932	155333	0.0046	5	13	2.6	106.52	47.8225	975.792	1.36054	0.0137822	0.449	98	0.446076	0.1605	35	0.482	0.038	0.016	9.97e-05	-6.31e-05	9.9e-06	-4.18e-06	3.02e-05	-4.38e-05	2.2e-05	-2.69e-06	-227.13	68.147	-23.508	29.335	-30.134	55.431	-35.48	-21.344	62.524	-42.392	-14.908	21.616	49.05	-50.185	-18.442	-20.2
p2804	IPSRI354	R1A5	1	B1	B	1	1380.06	457768	0.003	4	32	8	162.594	76.1948	3792.37	2.74869	0.00432384	0.4686	538	0.350163	0.2748	152	0.958	0.082	0.017	-0.00013464	-3.96e-05	-1.19e-05	1.37e-05	1.4e-05	3.25e-05	3.84e-06	-1.71e-05	147.36	32.617	-98.756	-20.115	-51.6	-7.5097	49.611	31.257	-38.357	-15.055	-5.6342	38.224	-1.8975	-12.884	43.873	-13.257
p2805	IPSRI395	R1A6	1	B6	B	6	1516.71	893314	0.0017	6	16	2.6667	159.667	90.5136	3329.81	2.19462	0.0060804	0.5669	534	0.425178	0.2118	122	0.886	0.066	0.033	-1.37e-05	-4.68e-05	2.4e-05	-1.6e-05	-7.69e-06	-4.73e-06	3.72e-06	5.75e-06	158.77	146.12	-30.448	-99.453	-42.96	-8.3754	-111.98	45.291	-36.484	-29.267	-115.67	33.359	8.5809	-6.5955	71.08	10.46
p2806	IHP1	R1A1	2	D4	D	4	525.39	68529.2	0.0077	1	10	10	158.09	27.8973	1111.14	2.11574	0.0117554	0.1765	193	0.372751	0.1068	41	0.295	0.047	0.013	-1.66e-05	6.07e-05	2.8e-05	-1.34e-05	-5.42e-06	6e-06	-7.16e-06	-9.51e-06	-65.948	-245.23	46.183	-106.02	-75.787	-43.283	-38.927	-57.278	19.032	0.49085	21.453	25.442	15.26	-25.645	-33.896	2.9636
p2807	IPSRI373	R1C3	1	D4	D	4	811.384	448567	0.0018	2	30	15	135.12	78.2342	2622.9	3.23178	0.00466164	0.579	333	0.291386	0.1474	100	0.633	0.059	0.024	-0.00013461	-4.84e-06	3.39e-05	2.62e-05	1.7e-05	2.24e-05	-3.07e-06	-9.62e-06	-47.59	-63.883	-75.321	31.769	-9.9129	46.356	17.97	39.504	-9.9312	-35.723	57.623	42.749	-7.6387	10.716	38.914	-31.703
p2808	ILP1	R1B5	2	C6	C	6	1327.97	469020	0.0028	5	21	4.2	128.814	71.0998	2340.95	1.76279	0.0129265	0.552	324	0.426686	0.2189	96	0.888	0.059	0.031	4.08e-05	4.12e-05	1.44e-05	-2.85e-05	-1.98e-06	1.67e-05	1.66e-06	-1.47e-05	40.044	113.74	-36.975	-129.82	-13.945	34	-77.58	33.154	-49.794	21.333	10.874	-25.835	-24.11	-11.551	32.383	21.513
p2809	IPSRI411	R1C1	1	C7	C	7	813.166	206785	0.0039	6	22	3.6667	108.321	55.0246	2050.22	2.52193	0.00932328	0.508	307	0.375318	0.2542	82	0.813	0.073	0.026	-5.3e-05	6.1e-05	7.45e-05	-4.04e-05	-6.53e-06	1.03e-05	1.5e-05	-1.18e-05	-174.89	51.265	-47.01	0.22746	-15.084	69.769	-34.038	-0.63691	59.606	-39.821	25.622	-31.676	-4.2368	-39.572	-35.444	1.5871
p2810	IHP1	R1B1	2	C5	C	5	384.455	32343.9	0.0119	1	3	3	142.777	14.433	474.271	1.23435	0.027069	0.1011	82	0.454679	0.1039	26	0.253	0.051	0.008	0.00012875	-6.92e-06	-1.12e-05	-2.31e-05	-1.92e-05	-1.11e-06	1.68e-06	-2.09e-05	-51.453	-228.89	69.51	-112.74	-1.8756	-56.209	-52.185	-69.623	29.832	37.235	34.196	-38.96	55.017	-38.103	-15.491	-12.137
p2811	IPSRI355	R1A3	1	B2	B	2	1215.87	1.17397e+06	0.001	2	39	19.5	160.793	111.613	4402.89	3.62023	0.00324288	0.6941	597	0.331787	0.3067	117	1.425	0.091	0.057	4.67e-07	-2.25e-07	-7.36e-06	2.74e-05	-1.34e-06	-5.64e-06	3.35e-06	-6.89e-06	145.3	72.114	-53.865	-71.287	-35.352	27.326	-99.947	-54.046	-110.03	-66.902	-67.66	53.531	-14.87	20.41	0.78867	19.202
p2812	IPSRI413	R1A2	1	D7	D	7	1104.01	368891	0.003	6	30	5	127.463	66.6583	2865.44	2.59489	0.00903052	0.523	384	0.349983	0.2436	171	0.846	0.107	0.037	-2.73e-05	2.16e-05	2.97e-06	5.07e-05	-3.42e-06	-1.08e-05	-1.01e-05	-8.95e-06	5.7935	119.2	-107.53	15.346	-38.165	100.65	14.558	1.104	93.148	38.531	-12.014	-22.218	-40.225	13.355	-34.527	25.768
p2813	IPSRI476	R1B2	2	A4	A	4	782.774	140195	0.0056	2	15	7.5	143.227	47.7918	1773.9	2.2656	0.006193	0.3337	271	0.381489	0.2425	60	0.568	0.038	0.013	-2.27e-05	8.97e-05	4.02e-05	-2.73e-05	-1.76e-05	2.93e-05	1.8e-06	-5.24e-06	-37.472	-209.01	-26.183	-3.8424	-4.3797	37.832	19.65	20.633	36.328	-23.201	-10.213	50.393	-13.28	62.791	10.088	0.83775
p2814	IPSRI371	R1A4	1	B3	B	3	653.271	103320	0.0063	1	15	15	158.316	40.9698	1315.84	2.01518	0.0093458	0.2588	188	0.333341	0.1616	76	0.614	0.065	0.032	-2.41e-05	4.02e-05	8.34e-06	4.85e-05	-1.8e-06	-1.9e-05	-2.19e-06	5.36e-06	108.69	148.98	-95.74	210.43	-16.425	-4.6703	-115.96	82.209	34.14	159.63	38.863	-51.134	43.638	12.936	-23.497	46.346
p2817	IPSRI339	R1C5	2	C2	C	2	784.111	298414	0.0026	3	19	6.3333	161.243	57.8559	2399.51	3.06024	0.00713884	0.3588	313	0.268393	0.2034	49	0.65	0.05	0.02	-6.7e-05	-1.4e-05	4.42e-06	2.36e-05	7.82e-06	6.62e-06	-9.6e-06	3.16e-06	78.026	80.807	-132.21	181.16	-47.438	44.865	-82.67	23.662	-18.365	16.273	2.5452	-15.076	46.398	20.32	11.715	47.065
p2818	IHP1	R1B5	3	B1	B	1	654.151	150294	0.0044	6	10	1.6667	106.069	51.2212	853.733	1.30533	0.0219795	0.4829	74	0.463529	0.1411	42	0.37	0.053	0.018	7.85e-05	-7.28e-05	-1.08e-05	2.12e-05	1.44e-05	-1.21e-05	1.09e-05	5.2e-06	-233.79	78.856	-18.099	9.1681	-37.129	68.026	-45.856	-23.765	52.995	-27.313	4.1192	11.874	20.409	-43.308	-10.985	-13.914
p2819	IHP1	R1B4	3	A1	A	1	692.103	146626	0.0047	3	15	5	160.793	40.8886	1722.33	2.48841	0.00790452	0.2543	241	0.339624	0.1243	96	0.49	0.071	0.019	-6.54e-05	7.21e-06	5.86e-06	-4.69e-06	7.95e-07	-1.04e-05	5.49e-06	2.6e-06	16.362	-270	-6.3553	-74.956	-23.809	42.047	-44.898	-17.493	50.946	20.215	15.275	30.128	-8.1602	-7.1013	-17.293	-12.609
p2820	IPSRI298	R1B2	1	A6	A	6	451.884	99691.2	0.0045	1	11	11	156.289	37.837	1179.37	2.61067	0.0108997	0.2421	197	0.333521	0.1533	56	0.51	0.064	0.022	6.4e-05	6.91e-05	-3.66e-05	-9.82e-06	-2.83e-05	3.34e-05	4.41e-06	-2.88e-05	-90.652	-232.18	45.784	-101.79	-86.32	-50.308	-22.559	-43.295	21.928	-8	19.122	18.989	10.63	-30.021	-34.52	10.118
p2821	IPSRI410	R1B1	2	D5	D	5	1210.65	592170	0.002	3	9	3	158.316	72.6218	1767.14	1.45913	0.00682356	0.4587	243	0.49499	0.2122	137	0.88	0.088	0.028	9.32e-05	4.15e-05	-4.25e-05	1.28e-05	-1.11e-05	-8.45e-06	2.15e-06	2.82e-06	78.86	47.371	-92.766	1.099	-41.25	57.763	36.699	-163.17	-2.3185	-15.74	-43.204	26.4	12.037	51.515	-10.312	30.575
p2822	IPSRI436	R1A6	2	C6	C	6	792.562	36319.7	NA	1	8	8	85.1256	19.2329	566.828	0.715764	0.0125662	0.2259	86	0.560996	0.2185	3	0.29	0.001	0.021	0.00014501	-7.96e-07	-3.69e-05	-4.12e-05	2.38e-05	-1.23e-05	1.06e-05	-4.65e-06	-290.73	47.632	102.27	-36.71	-2.9195	-82.187	43.135	2.7641	-105.33	64.767	47.079	-1.3746	-33.325	42.819	-12.612	-90.086
p2823	ILP1	R1C3	3	B3	B	3	1091.14	503687	0.0022	7	28	4	129.04	97.5568	2163.95	1.98363	0.00454904	0.756	193	0.387817	0.191	66	0.91	0.051	0.039	-1.26e-06	7.73e-06	-2.71e-05	1e-05	3.56e-06	-1.28e-05	-3.54e-06	2.64e-05	-16.46	19.503	-58.247	0.39798	27.848	9.8468	-64.698	-67.695	-48.892	-39.638	-53.489	-30.964	-22.123	-4.4651	30.332	-7.1989
p2824	ILP1	R1C4	3	C2	C	2	811.727	102729	0.0079	1	11	11	114.402	45.0906	1137.03	1.39998	0.00770184	0.3941	163	0.432159	0.2003	21	0.47	0.032	0.02	0.00015004	5.39e-05	-0.00013057	1.2e-05	4.42e-05	-3.93e-05	-7.43e-06	2.21e-05	-251.86	-41.483	51.293	-24.587	-89.238	-68.654	49.004	-7.5457	-61.025	-36.308	-1.5227	-33.943	-9.3163	-26.927	0.60538	-0.64368
p2825	IPSRI445	R1B3	2	D7	D	7	1185.73	912792	0.0013	3	17	5.6667	161.018	83.969	3013.63	2.54165	NA	0.5215	545	0.386173	0.2107	164	0.99	0.099	0.043	-6.2e-05	-1.19e-05	9.14e-06	-1.68e-05	1.24e-06	9.51e-06	1.05e-05	6.31e-06	202.55	149.81	-64.185	30.988	-10.353	-12.358	76.601	-116.8	-0.60294	32.962	-30.745	-2.2099	-1.9227	-56.417	61.883	18.253
p2826	IPSRI379	R1C2	2	A5	A	5	546.256	230242	0.0024	1	33	NA	147.506	54.4616	2303.57	4.21768	0.00486432	0.3692	356	0.293368	0.253	108	0.71	0.089	0.037	-1.8e-05	5.47e-05	2.22e-06	1.38e-05	-4.43e-06	-5.19e-06	-5.18e-06	6.76e-06	59.543	-9.3449	-60.544	157.15	40.21	5.2392	-135.99	-72.057	-77.743	-2.3906	-98.605	-110.31	-39.89	3.3346	-45.651	14.489
p2827	IPSRI313	R1A2	1	A7	A	7	825.432	28450.5	NA	1	3	3	135.345	19.1277	460.984	0.55802	0.0243892	0.1413	85	0.561739	0.246	2	0.37	0	0.029	4.2e-05	5.44e-05	-5.19e-05	1.92e-05	2.29e-05	3.69e-06	-2.19e-05	-7.11e-06	-127.25	-172.7	82.706	-108.5	-51.575	-92.815	-20.394	-68.383	-33.792	41.33	30.061	-37.16	16.116	-21.965	-20.2	-2.5927
p2828	IPSRI202	R1A3	1	A2	A	2	984.687	261485	0.0038	3	12	4	137.372	48.2831	1368.99	1.39012	0.0112375	0.3515	166	0.486995	0.2304	102	0.81	0.083	0.034	0.00012164	1.46e-05	-1.3e-05	-4.34e-05	2.1e-05	2.58e-05	-1.96e-05	1.26e-05	-69.221	-48.009	-59.765	56.193	-48.693	-3.8081	30.773	23.184	26.292	-10.166	45.275	52.034	63.074	19.187	-48.666	-44.152
p2830	IHP1	R1A2	2	C5	C	5	649.971	125035	0.0052	2	11	5.5	104.493	40.4316	1150.32	1.77068	0.0085576	0.3869	217	0.384709	0.1135	62	0.37	0.067	0.019	5.16e-05	6.09e-05	-2.08e-06	-7.65e-06	1.39e-05	-3.49e-05	-1.16e-06	2.92e-05	-47.746	-188.61	55.474	-21.73	110.47	-29.771	7.4673	53.685	37.817	44.834	-22.788	-35.981	32.382	44.561	88.681	33.944
p2831	IPSRI186	R1A3	1	D6	D	6	910.359	347754	0.0026	5	34	6.8	81.7476	90.71	2780.77	3.05432	0.00310776	1.1096	516	0.299381	0.2461	161	1.14	0.104	0.046	1.58e-05	8.73e-05	-7.87e-06	-1.85e-06	-4.32e-06	-4.83e-06	-2.38e-06	2.77e-05	-145.11	-53.883	23.161	-16.874	159.11	11.222	69.432	98.748	37.041	8.9117	28.783	-26.528	4.5096	75.683	39.09	19.799
p2833	IPSRI488	R1A1	1	D3	D	3	746.044	275733	0.0027	2	15	7.5	158.766	61.339	2064.41	2.76644	0.0068686	0.3863	289	0.295823	0.2674	113	1.03	0.089	0.049	-4.51e-05	-4.72e-05	1.3e-05	4.32e-05	-4e-06	1.06e-05	-8.01e-06	-2.74e-06	-5.7666	-206.4	-62.087	-32.58	-28.894	64.63	4.442	10.624	-1.6877	-3.9512	-19.504	26.311	-21.164	10.503	0.39813	-0.098751
p2835	IHP1	R1A5	2	A6	A	6	408.519	97301.4	0.0042	3	8	2.6667	84.9004	43.652	527.418	1.29153	0.0198852	0.5142	64	0.336156	0.1178	42	0.34	0.057	0.019	8.93e-05	-7.4e-05	2.11e-06	2.91e-05	-3.54e-06	-2.53e-06	3.45e-05	-6.41e-06	-341.02	131.6	110.03	31.797	-11.585	32.288	-6.0855	-21.72	-2.8788	-8.0083	-33.157	14.461	30.538	8.0063	15.432	24.4
p2836	IPSRI374	R1A4	2	D3	D	3	1076.72	140851	0.0076	2	42	21	102.691	50.9713	3309.54	3.07404	0.00272492	0.4964	691	0.324581	0.2606	53	0.83	0.071	0.055	-0.00010932	2.15e-05	1.68e-05	4.03e-05	1.35e-05	6.57e-06	-3.87e-06	-6.97e-06	-47.808	-69.989	14.563	-15.461	108.54	-83.795	23.806	-2.9485	-4.281	6.4393	3.6453	-32.727	17.159	-37.172	30.768	-31.385
p2837	IPSRI465	R1B4	1	D1	D	1	818.705	209853	0.0039	3	11	3.6667	103.592	46.6043	1289.04	1.57547	0.0102016	0.4499	226	0.424817	0.2237	82	0.61	0.075	0.031	3.66e-05	6.24e-05	-1.21e-05	-2.72e-05	-2.76e-05	5.09e-05	-1.61e-05	-1.89e-05	-112.28	47.139	-52.829	80.985	65.542	22.331	-2.3916	-9.0242	68.937	-50.636	-85.309	-7.9966	77.071	13.131	16.508	25.897
p2838	IPSRI470	R1C1	1	D2	D	2	840.713	485943	0.0017	3	19	6.3333	96.1604	127.787	1833.8	2.18081	0.00774688	1.3289	329	0.321721	0.2573	123	0.97	0.096	0.044	1.57e-05	5.35e-05	-2.5e-05	4.25e-06	-4.07e-06	2.42e-07	-9.99e-06	6.98e-06	27.878	148.38	21.109	-51.456	169.96	-21.344	42.571	-135.33	9.3154	-7.5961	-0.77896	49.151	42.013	23.313	57.912	45.232
p2839	IPSRI195	R1B5	1	C7	C	7	590.73	241118	0.0024	3	10	3.3333	113.726	53.6054	1005.97	1.70364	0.0144353	0.4714	117	0.375386	0.217	46	0.49	0.069	0.024	2.23e-05	-2.64e-05	5.23e-05	-4.29e-06	-2.64e-05	5.61e-08	1.17e-05	2.1e-05	-68.416	-52.989	-43.15	50.45	47.663	18.114	46.245	48.366	36.976	-11.763	8.9745	40.548	34.424	21.057	-18.555	-26.478
p2840	IPSRI368	R1C2	2	B2	B	2	1157.48	280894	0.0041	6	14	2.3333	110.348	63.5684	1369.22	1.18308	0.0190519	0.5761	135	0.448508	0.2522	72	1.01	0.066	0.051	0.00010032	-9.21e-05	6.06e-05	-4.56e-05	2.76e-05	-3.44e-05	1.69e-05	-6.97e-06	93.924	-37.366	-25.866	32.436	140.81	8.7375	15.419	53.616	-10.817	24.923	28.278	7.6044	-8.4396	-5.3518	-55.73	2.7613
p2841	IPSRI456	R1A6	1	B1	B	1	1342.38	719987	0.0019	3	21	7	156.289	106.275	3195.14	2.37996	0.0038284	0.68	445	0.322892	0.3082	173	1.38	0.116	0.051	-4.39e-05	-2.42e-05	-3.84e-06	9.68e-06	1.26e-05	5.61e-06	1.09e-05	2.65e-06	27.79	-46.144	-107.39	63.184	-62.304	33.253	-19.682	18.922	-57.994	-25.964	44.52	4.3362	-20.99	6.9725	27.846	2.327
[truncated: 124 more columns]
